# Supplementary material for: Long non‐coding RNAs influence the transcriptome in pulmonary arterial hypertension: the role of PAXIP1‐AS1
Source: J Pathol. 2019 Jan 16;247(3):357–70. doi: 10.1002/path.5195 (PMC6900182; doi:10.1002/path.5195)
Supplement: Supplementary file 11 — Table S1. Differentially regulated coding genes in IPAH [file PATH-247-357-s010.xlsx]

## Sheet: Regulated coding genes in IPAH
Table S1. Differentially regulated coding genes in IPAH
	Annotations			Coefficients (LFC)	Confidence interval (half width)	Significance (-log P)	Mean	mean E-values by target
GENE_LABEL	GENE_NAME	BIOTYPE	ENSEMBL_GENE_ID	IPAH - Donor	IPAH - Donor	IPAH - Donor	Expr.	Donor	IPAH
SOST	sclerostin	protein coding	ENSG00000167941	3.91	1.27	6.64	6.39	4.39917	8.27114
PBXIP1	pre-B-cell leukaemia homeobox interacting protein 1	protein coding	ENSG00000163346	1.9	0.97	3.52	6.63	5.74034	7.46078
C6orf136	chromosome 6 open reading frame 136	protein coding	ENSG00000233641	1.86	0.64	6.21	5.19	4.15314	6.16753
NR4A3	nuclear receptor subfamily 4, group A, member 3	protein coding	ENSG00000119508	1.82	0.89	3.77	6.59	5.74003	7.40129
THSD4	thrombospondin, type I, domain containing 4	protein coding	ENSG00000187720	1.72	0.72	4.73	5.21	4.43527	5.94596
TMEM198	transmembrane protein 198	protein coding	ENSG00000188760	1.71	0.58	6.35	4.23	3.41873	4.99634
ZWINT	ZW10 interacting kinetochore protein	protein coding	ENSG00000122952	1.71	0.6	5.95	4.52	3.66685	5.33109
RFX2	regulatory factor X, 2 (influences HLA class II expression)	protein coding	ENSG00000087903	1.71	0.95	3.12	6.13	5.19217	7.02217
BCAM	basal cell adhesion molecule (Lutheran blood group)	protein coding	ENSG00000187244	1.67	0.63	5.29	6.07	5.24912	7.13399
SSH3	slingshot protein phosphatase 3	protein coding	ENSG00000172830	1.66	0.66	5.05	4.16	3.39079	4.89213
CCNL2	cyclin L2	protein coding	ENSG00000221978	1.66	0.69	4.7	5.57	4.69148	6.39851
ZC3H18	zinc finger CCCH-type containing 18	protein coding	ENSG00000158545	1.65	0.67	4.89	5.39	4.49145	6.23163
FREM1	FRAS1 related extracellular matrix 1	protein coding	ENSG00000164946	1.64	0.58	5.96	4.18	3.43088	4.8923
WWP2	WW domain containing E3 ubiquitin protein ligase 2	protein coding	ENSG00000198373	1.64	0.59	5.72	5.44	4.60399	6.09881
GPT	glutamic-pyruvate transaminase (alanine aminotransferase)	protein coding	ENSG00000167701	1.61	0.49	7.29	4.85	4.00528	5.65541
CCDC43	coiled-coil domain containing 43	protein coding	ENSG00000180329	1.6	0.46	7.87	4.68	3.83001	5.4739
IL21R	interleukin 21 receptor	protein coding	ENSG00000103522	1.59	0.58	5.74	4.34	3.53514	5.09248
TAPT1	transmembrane anterior posterior transformation 1	protein coding	ENSG00000169762	1.59	0.58	5.66	5.91	5.05	6.71748
EREG	epiregulin	protein coding	ENSG00000124882	1.56	0.53	6.19	3.8	2.93482	4.6133
CCAR2	cell cycle and apoptosis regulator 2	protein coding	ENSG00000158941	1.56	0.59	5.46	4.05	3.29416	4.77036
ZNF658	zinc finger protein 658	protein coding	ENSG00000274349	1.55	0.72	4.08	5.1	4.41904	5.73958
TP53INP2	tumour protein p53 inducible nuclear protein 2	protein coding	ENSG00000078804	1.53	0.64	4.66	4.71	3.96657	5.41065
JUNB	jun B proto-oncogene	protein coding	ENSG00000171223	1.53	0.64	4.64	5.18	4.49962	6.06954
RAVER2	ribonucleoprotein, PTB-binding 2	protein coding	ENSG00000162437	1.52	0.62	4.91	5.22	4.47152	5.93629
SHC4	SHC (Src homology 2 domain containing) family, member 4	protein coding	ENSG00000185634	1.5	0.69	4.16	3.84	3.08284	4.5495
TBX4	T-box 4	protein coding	ENSG00000121075	1.47	0.7	3.91	6.24	5.56163	6.87506
DUSP2	dual specificity phosphatase 2	protein coding	ENSG00000158050	1.46	0.54	5.59	4.72	3.97022	5.41925
IFIT2	interferon-induced protein with tetratricopeptide repeats 2	protein coding	ENSG00000119922	1.46	0.68	3.99	5.76	5.08205	6.39574
DLG3	discs, large homolog 3 (Drosophila)	protein coding	ENSG00000082458	1.45	0.57	5.13	4.22	3.51775	4.87632
MPZ	myelin protein zero	protein coding	ENSG00000158887	1.45	0.69	3.92	3.94	3.16705	4.67826
MAP4K2	mitogen-activated protein kinase kinase kinase kinase 2	protein coding	ENSG00000168067	1.44	0.64	4.25	3.86	3.18884	4.50066
SLCO5A1	solute carrier organic anion transporter family, member 5A1	protein coding	ENSG00000137571	1.44	0.76	3.34	4.32	3.54487	5.05374
GNG3	guanine nucleotide binding protein (G protein), gamma 3	protein coding	ENSG00000162188	1.43	0.56	5.17	3.49	2.739	4.20716
TNFRSF25	tumour necrosis factor receptor superfamily, member 25	protein coding	ENSG00000215788	1.43	0.71	3.65	5.73	4.97049	6.44578
SNCAIP	synuclein, alpha interacting protein	protein coding	ENSG00000064692	1.42	0.44	7.02	4.11	3.35668	4.81358
PHLDA3	pleckstrin homology-like domain, family A, member 3	protein coding	ENSG00000174307	1.42	0.49	6.13	4.82	4.06569	5.52873
LEFTY2	left-right determination factor 2	protein coding	ENSG00000143768	1.42	0.73	3.53	4.21	3.54018	4.85188
RHOT1	ras homolog family member T1	protein coding	ENSG00000126858	1.42	0.8	3.05	4.78	4.16856	5.35261
PI4KB	phosphatidylinositol 4-kinase, catalytic, beta	protein coding	ENSG00000143393	1.41	0.58	4.83	5.97	5.29662	6.60435
WRNIP1	Werner helicase interacting protein 1	protein coding	ENSG00000124535	1.41	0.61	4.43	4.78	4.02091	5.49622
U2AF1L4	U2 small nuclear RNA auxiliary factor 1-like 4	protein coding	ENSG00000161265	1.41	0.69	3.71	5.15	4.40772	5.85109
LRRN1	leucine rich repeat neuronal 1	protein coding	ENSG00000175928	1.4	0.77	3.18	4.72	4.02419	5.36888
PLSCR3	phospholipid scramblase 3	protein coding	ENSG00000187838	1.4	0.77	3.13	5.49	4.82341	6.11983
KRT24	keratin 24, type I	protein coding	ENSG00000167916	1.39	0.63	4.16	4.2	3.4821	4.87487
SLC39A7	solute carrier family 39 (zinc transporter), member 7	protein coding	ENSG00000224399	1.39	0.64	4.1	5.1	4.38136	5.77561
HPD	4-hydroxyphenylpyruvate dioxygenase	protein coding	ENSG00000158104	1.39	0.66	3.94	3.73	3.02905	4.39749
VMO1	vitelline membrane outer layer 1 homolog (chicken)	protein coding	ENSG00000182853	1.39	0.69	3.65	4.44	3.89999	5.14572
GPR32	G protein-coupled receptor 32	protein coding	ENSG00000142511	1.38	0.44	6.77	4.62	3.88962	5.30304
DUSP5	dual specificity phosphatase 5	protein coding	ENSG00000138166	1.38	0.62	4.27	4.84	4.18519	5.45245
NANOGNB	NANOG neighbor homeobox	protein coding	ENSG00000205857	1.37	0.6	4.43	3.81	3.03449	4.549
GRIP2	glutamate receptor interacting protein 2	protein coding	ENSG00000144596	1.36	0.68	3.64	3.6	2.8319	4.32919
CD3G	CD3g molecule, gamma (CD3-TCR complex)	protein coding	ENSG00000160654	1.35	0.64	3.96	3.76	3.06444	4.41302
TMEM191B	transmembrane protein 191B	protein coding	ENSG00000278558	1.35	0.65	3.85	4.61	3.91345	5.26698
FOXJ1	forkhead box J1	protein coding	ENSG00000129654	1.35	0.65	3.84	3.5	2.82482	4.14377
PRR14	proline rich 14	protein coding	ENSG00000156858	1.34	0.52	5.24	4.01	3.29253	4.68464
DDC	dopa decarboxylase (aromatic L-amino acid decarboxylase)	protein coding	ENSG00000132437	1.34	0.52	5.22	3.74	3.0548	4.3852
ZNF274	zinc finger protein 274	protein coding	ENSG00000171606	1.34	0.65	3.83	4.2	3.49444	4.86149
SIRT5	sirtuin 5	protein coding	ENSG00000124523	1.34	0.74	3.16	6.05	5.24317	6.80437
MOGAT1	monoacylglycerol O-acyltransferase 1	protein coding	ENSG00000124003	1.33	0.64	3.83	3.62	2.95983	4.25148
SLC37A1	solute carrier family 37 (glucose-6-phosphate transporter), member 1	protein coding	ENSG00000160190	1.32	0.47	5.86	4.27	3.57683	4.91651
OR4D2	olfactory receptor, family 4, subfamily D, member 2	protein coding	ENSG00000255713	1.32	0.5	5.46	3.49	2.79805	4.13776
INO80B	INO80 complex subunit B	protein coding	ENSG00000274049	1.32	0.71	3.28	5.28	4.66778	5.85947
SETD3	SET domain containing 3	protein coding	ENSG00000183576	1.31	0.54	4.82	4.09	3.44069	4.70487
OR2M7	olfactory receptor, family 2, subfamily M, member 7	protein coding	ENSG00000177186	1.31	0.59	4.24	3.77	3.03341	4.46161
GPAT2	glycerol-3-phosphate acyltransferase 2, mitochondrial	protein coding	ENSG00000186281	1.31	0.73	3.13	5.43	4.78162	6.03878
MRPL38	mitochondrial ribosomal protein L38	protein coding	ENSG00000204316	1.3	0.66	3.58	4.45	3.86911	4.99058
PTGES2	prostaglandin E synthase 2	protein coding	ENSG00000148334	1.29	0.52	4.95	3.52	2.84721	4.15045
ZNF682	zinc finger protein 682	protein coding	ENSG00000197124	1.28	0.62	3.82	4.33	3.66695	4.95342
SLC22A17	solute carrier family 22, member 17	protein coding	ENSG00000092096	1.27	0.6	3.91	4.72	4.11831	5.28537
IPO13	importin 13	protein coding	ENSG00000117408	1.27	0.61	3.86	4.98	4.28547	5.64297
PDE4C	phosphodiesterase 4C, cAMP-specific	protein coding	ENSG00000105650	1.27	0.68	3.32	4.37	3.80375	4.89805
MOSPD3	motile sperm domain containing 3	protein coding	ENSG00000106330	1.26	0.59	4.01	5.32	4.70252	5.89923
BBOX1	butyrobetaine (gamma), 2-oxoglutarate dioxygenase (gamma-butyrobetaine hydroxylase) 1	protein coding	ENSG00000129151	1.25	0.46	5.63	3.46	2.78217	4.10944
CDCA7L	cell division cycle associated 7-like	protein coding	ENSG00000164649	1.25	0.49	5.08	5.21	4.55151	5.83566
TUT1	terminal uridylyl transferase 1, U6 snRNA-specific	protein coding	ENSG00000149016	1.25	0.54	4.43	4.07	3.41224	4.68648
TMEM184A	transmembrane protein 184A	protein coding	ENSG00000164855	1.25	0.68	3.23	3.93	3.24178	4.57351
KRT74	keratin 74, type II	protein coding	ENSG00000170484	-1.25	0.62	3.67	4.72	5.35773	4.11071
FABP2	fatty acid binding protein 2, intestinal	protein coding	ENSG00000145384	-1.26	0.51	4.87	3.88	4.53175	3.25899
TMEM234	transmembrane protein 234	protein coding	ENSG00000160055	-1.26	0.58	4.17	4.48	5.13954	3.86428
UBE2F	ubiquitin-conjugating enzyme E2F (putative)	protein coding	ENSG00000258984	-1.26	0.61	3.83	6.27	6.90195	5.66794
MBOAT2	membrane bound O-acyltransferase domain containing 2	protein coding	ENSG00000143797	-1.27	0.42	6.49	3.37	4.00552	2.7669
EXO5	exonuclease 5	protein coding	ENSG00000164002	-1.27	0.64	3.61	4.57	5.27242	3.90007
FADD	Fas (TNFRSF6)-associated via death domain	protein coding	ENSG00000168040	-1.27	0.66	3.45	5.7	6.4322	5.0093
SCN7A	sodium channel, voltage gated, type VII alpha subunit	protein coding	ENSG00000136546	-1.27	0.69	3.19	5.08	5.75196	4.44262
SNX11	sorting nexin 11	protein coding	ENSG00000002919	-1.27	0.7	3.15	6.37	7.0379	5.74116
PSMF1	proteasome (prosome, macropain) inhibitor subunit 1 (PI31)	protein coding	ENSG00000125818	-1.28	0.66	3.46	6.85	7.55478	6.18448
ZBTB39	zinc finger and BTB domain containing 39	protein coding	ENSG00000166860	-1.28	0.67	3.43	4.95	5.68779	4.2565
RHOBTB2	Rho-related BTB domain containing 2	protein coding	ENSG00000008853	-1.28	0.67	3.4	4.98	5.60099	4.38898
ZSCAN1	zinc finger and SCAN domain containing 1	protein coding	ENSG00000152467	-1.29	0.51	5.05	4.2	4.86755	3.57375
OR51I1	olfactory receptor, family 51, subfamily I, member 1	protein coding	ENSG00000167359	-1.29	0.57	4.29	3.5	4.07532	2.95694
CDC27	cell division cycle 27	protein coding	ENSG00000004897	-1.31	0.64	3.75	6.75	7.52166	6.01345
PAQR4	progestin and adipoQ receptor family member IV	protein coding	ENSG00000162073	-1.32	0.41	7	3.01	3.65184	2.41274
ZFHX4	zinc finger homeobox 4	protein coding	ENSG00000091656	-1.32	0.42	6.9	3.71	4.33809	3.10762
PIK3R1	phosphoinositide-3-kinase, regulatory subunit 1 (alpha)	protein coding	ENSG00000145675	-1.32	0.67	3.58	6.33	6.99736	5.70684
ADAM10	ADAM metallopeptidase domain 10	protein coding	ENSG00000137845	-1.32	0.71	3.22	5.56	6.24707	4.91548
HNMT	histamine N-methyltransferase	protein coding	ENSG00000150540	-1.32	0.72	3.2	4.26	5.01282	3.55703
TXNRD1	thioredoxin reductase 1	protein coding	ENSG00000198431	-1.33	0.56	4.66	4.75	5.46985	4.07199
ZFYVE26	zinc finger, FYVE domain containing 26	protein coding	ENSG00000072121	-1.33	0.61	4.12	4.27	4.92478	3.65499
ARRB1	arrestin, beta 1	protein coding	ENSG00000137486	-1.34	0.55	4.75	3.83	4.58301	3.11471
TMEM71	transmembrane protein 71	protein coding	ENSG00000165071	-1.34	0.61	4.13	4.86	5.55001	4.21286
PCDHB10	protocadherin beta 10	protein coding	ENSG00000120324	-1.34	0.64	3.87	4.54	5.28543	3.83604
NEURL1B	neuralized E3 ubiquitin protein ligase 1B	protein coding	ENSG00000214357	-1.34	0.67	3.64	8.66	9.37228	7.97872
MRPL1	mitochondrial ribosomal protein L1	protein coding	ENSG00000169288	-1.35	0.55	4.93	4.64	5.40606	3.92411
ALDH1A1	aldehyde dehydrogenase 1 family, member A1	protein coding	ENSG00000165092	-1.35	0.57	4.67	5.64	6.35777	4.95598
POU3F1	POU class 3 homeobox 1	protein coding	ENSG00000185668	-1.36	0.66	3.77	4.49	5.22181	3.80322
SLC7A6OS	solute carrier family 7, member 6 opposite strand	protein coding	ENSG00000103061	-1.37	0.52	5.38	6.56	7.28804	5.86309
PBDC1	polysaccharide biosynthesis domain containing 1	protein coding	ENSG00000102390	-1.38	0.53	5.33	4.21	4.85224	3.61121
UHRF1BP1	UHRF1 binding protein 1	protein coding	ENSG00000065060	-1.38	0.59	4.52	4.44	5.1386	3.78984
RPS6KA1	ribosomal protein S6 kinase, 90kDa, polypeptide 1	protein coding	ENSG00000117676	-1.38	0.61	4.37	4.2	4.90263	3.54225
AP3B1	adaptor-related protein complex 3, beta 1 subunit	protein coding	ENSG00000132842	-1.39	0.7	3.58	5.71	6.45209	5.01489
CCDC176	coiled-coil domain containing 176	protein coding	ENSG00000119636	-1.44	0.54	5.53	4.59	5.35072	3.87641
ALKBH8	alkB, alkylation repair homolog 8 (E. coli)	protein coding	ENSG00000137760	-1.52	0.59	5.26	4.24	5.07287	3.46142
CCDC71L	coiled-coil domain containing 71-like	protein coding	ENSG00000253276	-1.54	0.61	5.06	4.88	5.66083	4.14814
WDR81	WD repeat domain 81	protein coding	ENSG00000167716	-1.56	0.6	5.36	5.02	5.82216	4.26881
OXSM	3-oxoacyl-ACP synthase, mitochondrial	protein coding	ENSG00000151093	-1.57	0.53	6.31	4.02	4.80122	3.27835
DDX31	DEAD (Asp-Glu-Ala-Asp) box polypeptide 31	protein coding	ENSG00000125485	-1.61	0.67	4.78	4.2	4.96811	3.48388
TMEM163	transmembrane protein 163	protein coding	ENSG00000152128	-1.63	0.83	3.49	3.97	4.95031	3.26923
C1R	complement component 1, r subcomponent	protein coding	ENSG00000159403	-1.7	0.55	6.7	8.91	9.82246	8.05507
SPI1	Spi-1 proto-oncogene	protein coding	ENSG00000066336	-1.71	0.79	4.05	5.39	6.30088	4.52149
SPON2	spondin 2, extracellular matrix protein	protein coding	ENSG00000159674	-1.74	0.76	4.44	6.01	6.83394	5.23532
NF2	neurofibromin 2 (merlin)	protein coding	ENSG00000186575	-1.84	0.62	6.3	5.5	6.43067	4.61604
LYRM9	LYR motif containing 9	protein coding	ENSG00000232859	-1.87	0.77	4.87	6.4	7.38893	5.45912
PLA2G2A	phospholipase A2, group IIA (platelets, synovial fluid)	protein coding	ENSG00000188257	-2.42	1.13	4.02	4.88	6.39318	3.44594
SFN	stratifin	protein coding	ENSG00000175793	-2.51	0.88	6.05	6.18	7.45271	4.97524
