# Supplementary material for: Long non‐coding RNAs influence the transcriptome in pulmonary arterial hypertension: the role of PAXIP1‐AS1
Source: J Pathol. 2019 Jan 16;247(3):357–70. doi: 10.1002/path.5195 (PMC6900182; doi:10.1002/path.5195)
Supplement: Supplementary file 12 — Table S2. Differentially regulated non‐coding genes in IPAH [file PATH-247-357-s011.xlsx]

## Sheet: Regulated ncRNAs in IPAH
Table S2. Differentially regulated non-coding genes in IPAH
	Annotations			Coefficients (LFC)	Confidence interval (half width)	Significance (-log P)	Mean	mean E-values by target
GENE_LABEL	GENE_NAME	BIOTYPE	ENSEMBL_GENE_ID	IPAH - Donor	IPAH - Donor	IPAH - Donor	Expr.	Donor	IPAH
LOC285889	uncharacterised LOC285889	lincRNA	ENSG00000233878	1.94	0.79	4.87	4.83	3.75104	5.84645
LOC157273	uncharacterised LOC157273	lincRNA	ENSG00000254235	1.79	0.73	4.87	4.82	3.93442	5.64777
LOC440300	chondroitin sulphate proteoglycan 4 pseudogene	pseudogene	ENSG00000259295	1.65	0.68	4.84	5.63	4.72694	6.47399
LOC389247	uncharacterised LOC389247	lncRNA		1.63	0.77	3.91	3.72	2.80607	4.58699
SNORD84	small nucleolar RNA, C/D box 84	other ncRNA	ENSG00000266755	-1.6	0.58	5.67	5.44	6.25528	4.67078
LOC440896	uncharacterised LOC440896	lincRNA	ENSG00000234394	1.55	0.85	3.15	4.55	3.71618	5.34438
SNORD41	small nucleolar RNA, C/D box 41	other ncRNA	ENSG00000209702	1.47	0.45	7.1	3.66	2.88425	4.38903
BACE1-AS	BACE1 antisense RNA	asRNA		1.45	0.66	4.14	4.49	3.69732	5.23526
FLJ42351	uncharacterised LOC400999	lncRNA		1.44	0.7	3.75	4.57	3.82979	5.27116
SCARNA23	small Cajal body-specific RNA 23	other ncRNA	ENSG00000251869	-1.43	0.63	4.38	4.04	4.78007	3.34326
DNAH17-AS1	DNAH17 antisense RNA 1	other ncRNA	ENSG00000267432	1.35	0.57	4.58	3.71	2.98617	4.39202
PABPC1L2B-AS1	PABPC1L2B antisense RNA 1 (head to head)	asRNA	ENSG00000226725	1.34	0.62	4.08	4.79	4.10799	5.43812
ENSG00000218018		asRNA	ENSG00000218018	1.31	0.6	4.11	3.54	2.81094	4.22591
SNORD59A	small nucleolar RNA, C/D box 59A	other ncRNA	ENSG00000207031	-1.3	0.61	4.05	3.86	4.54046	3.21649
ENSG00000235933		lincRNA	ENSG00000235933	1.3	0.59	4.15	3.49	2.8427	4.09629
ENSG00000279187		other ncRNA	ENSG00000279187	1.3	0.72	3.15	3.85	3.17529	4.49425
PAXIP1-AS1	PAXIP1 antisense RNA 1 (head to head)	lincRNA	ENSG00000273344	1.28	0.48	5.43	3.48	2.81333	4.11179
SNORD101	small nucleolar RNA, C/D box 101	other ncRNA	ENSG00000206754	-1.27	0.51	5.03	3.45	4.12155	2.80663
SCARNA12	small Cajal body-specific RNA 12	other ncRNA	ENSG00000238795	1.27	0.62	3.76	4.68	4.06924	5.25426
NBPF22P	neuroblastoma breakpoint family, member 22, pseudogene	pseudogene		-1.26	0.54	4.51	3.55	4.19278	2.94976
TNK2-AS1	TNK2 antisense RNA 1	asRNA	ENSG00000224614	1.26	0.64	3.55	3.72	3.0323	4.3768
JARID2-AS1	JARID2 antisense RNA 1	asRNA		-1.25	0.5	4.92	4.04	4.76179	3.35253
FGF14-AS2	FGF14 antisense RNA 2	lincRNA	ENSG00000272143	-1.25	0.67	3.27	4.47	5.11712	3.86022
SOX9-AS1	SOX9 antisense RNA 1	other ncRNA	ENSG00000234899	-1.25	0.7	3.11	3.64	4.27496	3.04119
LOC643072	uncharacterized LOC643072	asRNA	ENSG00000224152	1.25	0.64	3.5	3.93	3.33346	4.49315
SNHG16	small nucleolar RNA host gene 16 (non-protein coding)	other ncRNA	ENSG00000163597	-1.24	0.46	5.51	6.73	7.38116	6.11195
LOC101929142	uncharacterised LOC101929142	other ncRNA		1.24	0.63	3.58	3.6	3.02673	4.14925
ENSG00000278894		other ncRNA	ENSG00000278894	1.23	0.65	3.33	3.61	3.01025	4.16837
LOC653712	intraflagellar transport 122 homolog (Chlamydomonas) pseudogene	pseudogene		1.23	0.64	3.43	5.43	4.74268	6.0754
ENSG00000227282		lincRNA	ENSG00000227282	-1.22	0.47	5.21	3.44	4.02914	2.88311
LINC00922	lincRNA 922	lincRNA	ENSG00000261742	-1.22	0.54	4.31	4.02	4.60956	3.4685
ENSG00000249658		lincRNA	ENSG00000249658	1.22	0.58	3.98	3.61	2.90801	4.2676
ENSG00000248646		lincRNA	ENSG00000248646	-1.21	0.61	3.62	3.3	3.93304	2.70246
LOC101927038	uncharacterised LOC101927038	other ncRNA		-1.21	0.66	3.23	4.33	4.87691	3.81101
SNORA34	small nucleolar RNA, H/ACA box 34	other ncRNA	ENSG00000221491	1.21	0.52	4.49	3.62	3.03063	4.17072
SNORD36A	small nucleolar RNA, C/D box 36A	other ncRNA	ENSG00000199744	-1.2	0.49	4.89	3.87	4.44826	3.32413
152225		lincRNA	ENSG00000214407	1.2	0.58	3.8	3.88	3.25479	4.47755
TUSC8	tumour suppressor candidate 8 (non-protein coding)	lncRNA		1.2	0.44	5.63	3.14	2.53534	3.71927
ENSG00000226202		lincRNA	ENSG00000226202	-1.19	0.45	5.44	2.98	3.51707	2.46637
ENSG00000264222		lincRNA	ENSG00000264222	-1.19	0.67	3.04	4.93	5.54462	4.34059
LOC101926975	uncharacterised LOC101926975	lincRNA	ENSG00000236714	1.19	0.56	4.01	4.26	3.67597	4.8166
LOC101927190	uncharacterised LOC101927190	lncRNA		-1.18	0.63	3.33	3.76	4.35367	3.19741
LINC00877	lincRNA 877	lincRNA	ENSG00000241163	1.18	0.46	5.26	3.6	2.96098	4.2106
LINC01004	lincRNA 1004	lincRNA		1.18	0.61	3.46	6.98	6.35745	7.5648
ENSG00000273272		lincRNA	ENSG00000273272	-1.17	0.65	3.13	4.2	4.77825	3.65975
CCNT2-AS1	CCNT2 antisense RNA 1	asRNA		1.17	0.62	3.36	3.19	2.6095	3.73564
ENSG00000258474		lincRNA	ENSG00000258474	-1.16	0.37	6.76	3.04	3.62348	2.49634
LOC100128288	uncharacterised LOC100128288	lncRNA		-1.16	0.58	3.68	3.7	4.31729	3.10907
LOC148696	uncharacterised LOC148696	lncRNA		-1.16	0.58	3.64	3.82	4.39628	3.28256
LOC100505736	uncharacterised LOC100505736	lncRNA		-1.16	0.64	3.13	4.43	5.09122	3.79745
ENSG00000257038		asRNA	ENSG00000257038	-1.15	0.57	3.71	4.97	5.5406	4.42972
FLJ31356	uncharacterised protein FLJ31356	asRNA	ENSG00000229951	1.15	0.58	3.56	3.57	2.94737	4.15873
TTN-AS1	TTN antisense RNA 1	asRNA	ENSG00000237298	1.15	0.64	3.12	4.81	4.21412	5.37035
RNA5-8S5	RNA, 5.8S ribosomal 5	other ncRNA	ENSG00000278189	1.15	0.58	3.6	10.97	10.3311	11.5813
AKR1C8P	aldo-keto reductase family 1, member C8, pseudogene	pseudogene	ENSG00000264006	-1.14	0.54	3.91	4.32	4.94569	3.73382
SRSF6	serine/arginine-rich splicing factor 6	other ncRNA		-1.11	0.53	3.86	4.59	5.18098	4.02961
FAM66A	family with sequence similarity 66, member A	lncRNA		1.11	0.59	3.33	5.16	4.58606	5.70021
LINC01398	long intergenic non-protein coding RNA 1398	other ncRNA	ENSG00000224863	1.11	0.4	5.88	3.01	2.4834	3.50294
LOC100132831	A20-binding inhibitor of NF-kappaB activation 2 pseudogene	pseudogene		1.11	0.5	4.21	3.35	2.76055	3.91209
LBX2-AS1	LBX2 antisense RNA 1	asRNA		-1.1	0.52	3.89	5.03	5.61092	4.4738
ENSG00000240219		lincRNA	ENSG00000240219	-1.1	0.53	3.85	3.53	4.08167	3.01278
SNORD95	small nucleolar RNA, C/D box 95	other ncRNA	ENSG00000264549	1.1	0.52	3.96	3.58	3.01469	4.11525
ATP1A1-AS1	ATP1A1 antisense RNA 1	other ncRNA	ENSG00000203865	1.1	0.59	3.32	5.83	5.30239	6.3274
LOC101927886	uncharacterised LOC101927886	other ncRNA		-1.08	0.55	3.55	3.24	3.77563	2.7361
LINC01215	lincRNA 1215	lincRNA	ENSG00000271856	-1.07	0.38	5.96	3.52	4.04015	3.02717
ZNF582-AS1	ZNF582 antisense RNA 1 (head to head)	lincRNA	ENSG00000267454	-1.07	0.61	3.01	4.53	5.12312	3.97239
BRE-AS1	BRE antisense RNA 1	asRNA		1.07	0.48	4.27	3.3	2.80734	3.75746
ENSG00000259238		asRNA	ENSG00000259238	1.07	0.55	3.51	4.07	3.46054	4.6446
ENSG00000224164		lincRNA	ENSG00000224164	-1.05	0.5	3.97	3.72	4.24692	3.21439
LOC101928516	uncharacterised LOC101928516	lincRNA	ENSG00000223786	1.04	0.46	4.34	3.32	2.75124	3.86011
SNORD4B	small nucleolar RNA, C/D box 4B	other ncRNA	ENSG00000238597	-1.03	0.5	3.78	3.46	3.97477	2.97231
LINC00158	lincRNA 158	lincRNA	ENSG00000185433	1.03	0.51	3.62	3.72	3.20541	4.19897
LINC01043	lincRNA 1043	lincRNA	ENSG00000282706	1.03	0.52	3.55	3.51	2.96743	4.01477
CBR3-AS1	CBR3 antisense RNA 1	other ncRNA	ENSG00000236830	-1.02	0.48	3.97	2.94	3.49734	2.41093
RPL13AP17	ribosomal protein L13a pseudogene 17	pseudogene	ENSG00000231322	-1.02	0.57	3.08	4.16	4.66261	3.68182
FAM226A	family with sequence similarity 226, member A (non-protein coding)	lncRNA		1.02	0.52	3.49	3.89	3.35644	4.38474
CA5BP1	carbonic anhydrase VB pseudogene 1	pseudogene	ENSG00000186312	1.02	0.53	3.38	5.33	4.79852	5.82936
ZNF767P	zinc finger family member 767, pseudogene	pseudogene	ENSG00000133624	1.02	0.56	3.17	6.23	5.68813	6.74859
BMS1P17	BMS1 pseudogene 17	pseudogene		-1.01	0.57	3.03	4.26	4.79797	3.751
ENSG00000259647		lincRNA	ENSG00000259647	1.01	0.5	3.67	5.69	5.11107	6.22896
LOC100506235	uncharacterised LOC100506235	other ncRNA		1.01	0.48	3.91	3.43	2.94878	3.89201
INE1	inactivation escape 1 (non-protein coding)	lncRNA	ENSG00000224975	1	0.52	3.43	3.36	2.79978	3.88739
LOC101928081	uncharacterised LOC101928081	other ncRNA		0.99	0.48	3.77	3.09	2.56594	3.58691
FOXN3-AS1	FOXN3 antisense RNA 1	asRNA	ENSG00000258920	-0.97	0.47	3.82	3.75	4.25831	3.27388
LOC101928944	uncharacterised LOC101928944	lincRNA	ENSG00000255178	-0.97	0.4	4.84	2.94	3.39955	2.50351
RBFADN	RBFA downstream neighbor (non-protein coding)	lincRNA	ENSG00000261126	-0.97	0.53	3.21	3.55	3.98823	3.1399
LOC148709	actin pseudogene	pseudogene	ENSG00000234996	-0.97	0.46	3.97	5.16	5.65204	4.69867
SLIT1-AS1	SLIT1 antisense RNA 1	asRNA	ENSG00000234855	-0.96	0.39	4.89	3.04	3.51868	2.58371
TTTY16	testis-specific transcript, Y-linked 16 (non-protein coding)	lincRNA	ENSG00000225520	0.96	0.5	3.38	4	3.48194	4.49311
ENSG00000249776		lincRNA	ENSG00000249776	0.96	0.51	3.34	3.24	2.76439	3.68561
LOC101928205	uncharacterised LOC101928205	lincRNA	ENSG00000226101	0.96	0.52	3.19	3.09	2.57993	3.57039
SNORA4	small nucleolar RNA, H/ACA box 4	other ncRNA	ENSG00000263776	-0.95	0.49	3.5	3.91	4.45373	3.39003
MIF-AS1	MIF antisense RNA 1	asRNA		0.95	0.53	3.05	6.33	5.8502	6.79274
ENSG00000259604		lincRNA	ENSG00000259604	-0.94	0.47	3.6	4.42	4.89656	3.85197
LINC01482	lincRNA 1482	lincRNA	ENSG00000267659	-0.94	0.48	3.59	2.78	3.24496	2.34347
LINC00649	lincRNA 649	lincRNA		0.94	0.45	3.89	3.43	2.98356	3.85282
LOC100996404	uncharacterised LOC100996404	other ncRNA		0.94	0.54	3	3.19	2.68485	3.66211
LINC01220	long intergenic non-protein coding RNA 1220	lincRNA	ENSG00000259687	-0.93	0.52	3.03	4.51	4.99864	4.05001
LOC154761	family with sequence similarity 115, member C pseudogene	pseudogene	ENSG00000253882	-0.93	0.53	3.02	3.33	3.87941	2.81912
CPEB1-AS1	CPEB1 antisense RNA 1	asRNA	ENSG00000259462	0.93	0.48	3.5	3.25	2.73549	3.73144
ENSG00000229582		other ncRNA	ENSG00000229582	0.93	0.46	3.73	3.04	2.56995	3.49043
SNORD114-9	small nucleolar RNA, C/D box 114-9	other ncRNA	ENSG00000201240	0.93	0.5	3.26	3.79	3.31929	4.24201
TMC3-AS1	TMC3 antisense RNA 1	asRNA		0.92	0.41	4.26	3.52	3.04811	3.96004
FRMD6-AS1	FRMD6 antisense RNA 1	asRNA	ENSG00000273888	0.92	0.45	3.7	3.35	2.87906	3.79451
104613533		lincRNA	ENSG00000259170	-0.89	0.44	3.76	3.55	3.95901	3.16585
ENSG00000251688		lincRNA	ENSG00000251688	-0.89	0.44	3.66	2.99	3.40216	2.61007
ENSG00000280749		lincRNA	ENSG00000280749	-0.88	0.47	3.33	3.27	3.7293	2.83751
LIFR-AS1	LIFR antisense RNA 1	asRNA	ENSG00000244968	-0.87	0.45	3.43	3.14	3.58584	2.72773
KCNC4-AS1	KCNC4 antisense RNA 1 (head to head)	asRNA	ENSG00000224965	0.87	0.45	3.45	3.57	3.16071	3.94761
284930		lincRNA	ENSG00000224271	0.87	0.47	3.27	3.59	3.15029	4.01217
SNORD65	small nucleolar RNA, C/D box 65	other ncRNA	ENSG00000277512	0.87	0.49	3.03	3.88	3.41386	4.31326
CFLAR-AS1	CFLAR antisense RNA 1	asRNA	ENSG00000226312	-0.86	0.48	3.06	4.33	4.76889	3.90873
ENSG00000251616		lincRNA	ENSG00000251616	-0.86	0.44	3.5	3.01	3.41174	2.63279
LINC00336	lincRNA 336	lincRNA	ENSG00000197251	-0.86	0.45	3.37	3.07	3.49361	2.6685
SPATA42	spermatogenesis associated 42 (non-protein coding)	asRNA	ENSG00000203897	0.86	0.42	3.79	2.89	2.4251	3.32938
LOC101928933	uncharacterised LOC101928933	other ncRNA		0.86	0.46	3.31	3.05	2.55629	3.50865
TMEM191A	transmembrane protein 191A (pseudogene)	other ncRNA	ENSG00000226287	-0.85	0.48	3.06	3.49	3.90107	3.09911
LINC01387	lincRNA 1387	lincRNA	ENSG00000265944	0.85	0.39	4.13	3.09	2.67212	3.49414
ENSG00000282477		asRNA	ENSG00000282477	0.83	0.46	3.07	3.53	3.10887	3.9321
DKFZp434J0226	uncharacterised LOC93429	other ncRNA	ENSG00000268460	0.82	0.41	3.6	3.85	3.41763	4.25673
TUNAR	TCL1 upstream neural differentiation-associated RNA	lincRNA	ENSG00000250366	-0.81	0.45	3.09	2.94	3.36381	2.53546
LOC101927882	uncharacterised LOC101927882	other ncRNA		-0.81	0.41	3.52	3.06	3.45457	2.68867
MTUS2-AS1	MTUS2 antisense RNA 1	asRNA		0.81	0.44	3.27	3.28	2.85578	3.6722
LINC00605	lincRNA 605	lincRNA	ENSG00000251533	0.81	0.42	3.41	3.25	2.81315	3.66717
LOC101928436	uncharacterised LOC101928436	asRNA	ENSG00000224613	-0.8	0.39	3.84	3.58	4.04119	3.14778
ENSG00000249551		lincRNA	ENSG00000249551	-0.79	0.4	3.62	3.37	3.75209	2.99974
FLJ41200	uncharacterised LOC401492	lincRNA	ENSG00000270547	-0.79	0.44	3.11	2.92	3.35055	2.5137
LOC727944	uncharacterised LOC727944	other ncRNA		-0.78	0.4	3.51	3.06	3.44666	2.69561
SNORD114-28	small nucleolar RNA, C/D box 114-28	other ncRNA	ENSG00000200480	0.78	0.4	3.57	3.79	3.36784	4.1962
ENSG00000248703		lincRNA	ENSG00000248703	-0.77	0.35	4.11	4.01	4.40424	3.64321
ENSG00000264956		lincRNA	ENSG00000264956	0.77	0.42	3.17	4.39	4.0145	4.74036
LINC00951	lincRNA 951	lincRNA		0.77	0.43	3.09	3.29	2.95317	3.61351
SCARNA14	small Cajal body-specific RNA 14	other ncRNA	ENSG00000252712	0.77	0.35	4.09	3.25	2.88597	3.60284
105377652		lincRNA	ENSG00000251040	-0.76	0.41	3.23	2.76	3.12324	2.42367
ENSG00000279145		other ncRNA	ENSG00000279145	-0.76	0.4	3.3	2.95	3.34788	2.5728
LOC100505795	uncharacterised LOC100505795	asRNA	ENSG00000233693	0.76	0.4	3.37	3.08	2.65264	3.47523
ENSG00000223838		lincRNA	ENSG00000223838	0.76	0.4	3.32	3.57	3.18896	3.93406
LINC01204	lincRNA 1204	lincRNA	ENSG00000229563	-0.75	0.37	3.7	3.19	3.58378	2.80915
ENSG00000235749		asRNA	ENSG00000235749	-0.74	0.35	3.88	2.85	3.26234	2.46697
ENSG00000272989		lincRNA	ENSG00000272989	-0.74	0.36	3.75	3.04	3.4247	2.67253
TTTY2	testis-specific transcript, Y-linked 2 (non-protein coding)	lincRNA	ENSG00000212856	-0.73	0.41	3.11	3.43	3.76168	3.1181
SERPINA13P	serpin peptidase inhibitor, clade A (alpha-1 antiproteinase, antitrypsin), member 13, pseudogene	pseudogene	ENSG00000187483	-0.73	0.4	3.24	2.85	3.23038	2.54699
ENSG00000236451		lincRNA	ENSG00000236451	-0.72	0.38	3.43	3.01	3.42181	2.63036
LINC01080	lincRNA 1080	lincRNA		-0.71	0.4	3.05	2.86	3.23419	2.50833
COL4A2-AS2	COL4A2 antisense RNA 2	asRNA		-0.66	0.37	3.01	3.15	3.43786	2.87576
LOC102724321	uncharacterised LOC102724321	lincRNA	ENSG00000232688	-0.65	0.36	3.11	2.92	3.26493	2.59553
