# Supplementary material for: Long non‐coding RNAs influence the transcriptome in pulmonary arterial hypertension: the role of PAXIP1‐AS1
Source: J Pathol. 2019 Jan 16;247(3):357–70. doi: 10.1002/path.5195 (PMC6900182; doi:10.1002/path.5195)
Supplement: Supplementary file 13 — Table S3. Functional regions in PAXIP1‐AS1 [file PATH-247-357-s012.xlsx]

## Sheet: Functional regions in PAXIP1-AS
Table S3. Functional regions in PAXIP1-AS1
Motif Type	Position
Open reading frame (ORF)	508 ~ 798
Polyadenylation sites	1416 ~ 1447
	1819 ~ 1850
	2056 ~ 2087
AU-rich element	1852 ~ 1864
SRP RNA/7SL RNA sequences and Alu elements	865 ~ 1152
	1667 ~ 1764
Repeats	12 - 20
	1150 - 1158
	1791 - 1799
	1810 - 1819
