# Supplementary material for: Long non‐coding RNAs influence the transcriptome in pulmonary arterial hypertension: the role of PAXIP1‐AS1
Source: J Pathol. 2019 Jan 16;247(3):357–70. doi: 10.1002/path.5195 (PMC6900182; doi:10.1002/path.5195)
Supplement: Supplementary file 14 — Table S4. Transcription factor binding sites in the PAXIP1‐AS1 transcript [file PATH-247-357-s013.xlsx]

## Sheet: TF binding sites
Table S4. Transcription factor binding sites in the PAXIP1-AS1 transcript
Transcription factor	Binding position	Sequence
Elk-1	602 ~ 617	acgaccggaagttggg
ATF	218 ~ 231	ccgtgacggaattc
ATF	1583 ~ 1596	tactgacgtgaccc
Elk-1	602 ~ 615	acgaccggaagttg
c-Ets-1(p54)	605 ~ 614	accggaagtt
CREB	1586 ~ 1593	tgacgtga
ATF2:c-Jun	1586 ~ 1593	tgacgtga
NF-kappaB_(p50)	330 ~ 339	ggggaggccc
c-Ets-1(p54)	603 ~ 615	cgaccggaagttg
Tax/CREB	220 ~ 234	gtgacggaattcccg
GATA-1	2025 ~ 2037	ttcagataaaggt
Oct-1	1969 ~ 1987	atgtatatgcaaatattcc
Oct-1	1969 ~ 1983	atgtatatgcaaata
Oct-1	2045 ~ 2057	cctgtaataaaaa
Oct-1	2124 ~ 2136	tttgtaatcagga
Oct-1	2224 ~ 2236	agtgtaataaata
Oct-1	1967 ~ 1989	ttatgtatatgcaaatattccaa
SRY	1795 ~ 1806	aaaaacaatgaa
CREB	219 ~ 230	cgtgacggaatt
CREB	219 ~ 230	cgtgacggaatt
CREB	1584 ~ 1595	actgacgtgacc
ATF2	219 ~ 230	cgtgacggaatt
ATF2	1584 ~ 1595	actgacgtgacc
GR	1235 ~ 1253	aagttggcctttgttctac
Oct-1	1971 ~ 1985	gtatatgcaaatatt
AML1a	1666 ~ 1671	tgtggt
Freac-2	1387 ~ 1402	aggaggtaaacaacgc
Freac-3	1765 ~ 1780	tgtctgtaaaaaaaca
c-Myc:Max	245 ~ 254	gccacgcgag
Pax-3	504 ~ 524	tctaatggtcacgcttttatt
ZF5	403 ~ 415	cgggtccgcgctg
ATF	1585 ~ 1596	ctgacgtgaccc
Oct-1	1974 ~ 1983	tatgcaaata
SOX9	1794 ~ 1807	aaaaaacaatgaaa
TTF1_(Nkx2-1)	1643 ~ 1652	agtcaagtca
TTF1_(Nkx2-1)	1654 ~ 1663	aatcaagcct
FAC1	670 ~ 683	tcccacaacaaacc
HIF1	318 ~ 329	gggacgtgctgg
AP-2gamma	352 ~ 360	gcccgaggc
ATF6	1586 ~ 1593	tgacgtga
ATF3	1583 ~ 1596	tactgacgtgaccc
ATF4	219 ~ 230	cgtgacggaatt
LXRalpha:RXRalpha	505 ~ 519	ctaatggtcacgctt
ETF	5 ~ 11	gcggcgg
ZF5	1 ~ 8	gcgcgcgg
ZF5	872 ~ 879	gggcgcgg
Cdx-2	2107 ~ 2120	aaatttttatgaca
AML1	1666 ~ 1671	tgtggt
HNF4_direct	1239 ~ 1251	tggcctttgttct
SMAD	592 ~ 600	agacacctg
HIF1	317 ~ 330	ggggacgtgctggg
E2F	177 ~ 182	ggcgcg
E2F	873 ~ 878	ggcgcg
CREB	1583 ~ 1593	tactgacgtga
GR	1231 ~ 1257	ctttaagttggcctttgttctaccctt
GR	2187 ~ 2213	cattctgatgtttaatgttctatgttg
LXR,_PXR,	1581 ~ 1597	agtactgacgtgacccc
E2A	582 ~ 589	cacctgcc
CREB,_ATF	220 ~ 228	gtgacggaa
CREB,_ATF	1585 ~ 1593	ctgacgtga
TFE	1624 ~ 1631	tcatgtga
c-Ets-1_p54	602 ~ 617	acgaccggaagttggg
BRCA1:USF2	1278 ~ 1285	ttgtgttg
FOXO3A	1391 ~ 1402	ggtaaacaacgc
Kid3	246 ~ 250	ccacg
Elk-1	604 ~ 614	gaccggaagtt
Elk-1	604 ~ 614	gaccggaagtt
SAP-1a	604 ~ 614	gaccggaagtt
BCL6	1220 ~ 1233	cactttccaggctt
FLI1	606 ~ 616	ccggaagttgg
FOXO1	1154 ~ 1162	aaaaacaaa
FOXO1	1774 ~ 1782	aaaaacaaa
ZNF333	1867 ~ 1871	ataat
BEN	494 ~ 501	cagcggcg
Nanog	1150 ~ 1169	gaaaaaaaacaaaacaaaac
Nanog	1770 ~ 1789	gtaaaaaaacaaaaaccaaa
HIF-2alpha	319 ~ 328	ggacgtgctg
HNF3A	1390 ~ 1399	aggtaaacaa
NURR1	1239 ~ 1245	tggcctt
NFAT1	1604 ~ 1609	ggaaaa
NFAT1	2077 ~ 2082	ggaaaa
HOXA13	1271 ~ 1276	ataaaa
HOXA13	2051 ~ 2056	ataaaa
TEF	1532 ~ 1543	aacattcctaat
CDP	632 ~ 646	ccatgatgatgaacg
Oct-2	1971 ~ 1986	gtatatgcaaatattc
Cdx-1	2044 ~ 2059	acctgtaataaaaaca
Cdx-1	2223 ~ 2238	cagtgtaataaataca
Cdx-2	2044 ~ 2059	acctgtaataaaaaca
TCF-3	1242 ~ 1254	cctttgttctacc
DRI1	624 ~ 629	aattaa
GABP-alpha	539 ~ 544	cttccg
CRX	1322 ~ 1327	ttaatc
CRX	1539 ~ 1544	ctaatc
ERG	605 ~ 613	accggaagt
RPC155	937 ~ 952	tcaggagttcgagacc
GKLF	534 ~ 540	cctccct
AP-2_gamma	927 ~ 933	ttgcctg
AP-2_gamma	2068 ~ 2074	ttgcctg
ATF-2	1583 ~ 1594	tactgacgtgac
GABP-beta	605 ~ 615	accggaagttg
IRF-7	859 ~ 865	aagagaa
NF-AT4	1604 ~ 1609	ggaaaa
NF-AT4	2077 ~ 2082	ggaaaa
GATA-5	1998 ~ 2003	tatctg
HES1	1015 ~ 1024	ggcacgcgcc
HTF4	582 ~ 588	cacctgc
HTF4	595 ~ 601	cacctgc
MAZ	7 ~ 20	ggcggagggggggg
EHF	605 ~ 614	accggaagtt
ELF1	605 ~ 614	accggaagtt
ELF2	605 ~ 614	accggaagtt
ESE-1	605 ~ 614	accggaagtt
ELF4	605 ~ 614	accggaagtt
SAP1A_(elk4)	605 ~ 614	accggaagtt
ELK-1	605 ~ 614	accggaagtt
Net_(Elk-3)	605 ~ 614	accggaagtt
ERF	605 ~ 614	accggaagtt
Erg	605 ~ 614	accggaagtt
c-ets-1_(ets1)	605 ~ 614	accggaagtt
c-ets-2	605 ~ 614	accggaagtt
ER81	605 ~ 614	accggaagtt
PEA3	605 ~ 614	accggaagtt
ER71	605 ~ 614	accggaagtt
etv3	605 ~ 614	accggaagtt
Erm	605 ~ 614	accggaagtt
TEL1	605 ~ 614	accggaagtt
ETV7	605 ~ 614	accggaagtt
Pet-1	605 ~ 614	accggaagtt
Fli-1	605 ~ 614	accggaagtt
GABPalpha	605 ~ 614	accggaagtt
AML1	1666 ~ 1671	tgtggt
Cdx-1	519 ~ 524	tttatt
Cdx-1	659 ~ 664	tttatt
ipf1	505 ~ 511	ctaatgg
MITF	1625 ~ 1631	catgtga
NR1B2	1590 ~ 1596	gtgaccc
SOX10	1798 ~ 1804	aacaatg
HOXA5	1199 ~ 1206	cactaatt
HIF1A:ARNT	319 ~ 326	ggacgtgc
SOX10	1243 ~ 1248	ctttgt
SOX10	1835 ~ 1840	ctttgt
SOX10	2123 ~ 2128	ctttgt
