# Supplementary material for: Long non‐coding RNAs influence the transcriptome in pulmonary arterial hypertension: the role of PAXIP1‐AS1
Source: J Pathol. 2019 Jan 16;247(3):357–70. doi: 10.1002/path.5195 (PMC6900182; doi:10.1002/path.5195)
Supplement: Supplementary file 15 — Table S5. miRNA target sites in the PAXIP1‐AS1 transcript [file PATH-247-357-s014.xlsx]

## Sheet: miRNA target sites
Table S5. miRNA target sites in the PAXIP1-AS1 transcript
miRNA	Binding position	Length	Sequence
hsa-miR-1303	1131 ~ 1152	22	agagcgagactctgtctctgaa
hsa-miR-3159	879 ~ 900	22	gtggctcacgcctgtaatccta
hsa-miR-3202	523 ~ 544	22	tttacagctcgcctcccttccg
hsa-miR-4430	1105 ~ 1123	19	cgccgctgcactccagcct
hsa-miR-5095	875 ~ 895	21	cgcggtggctcacgcctgtaa
hsa-miR-5096	954 ~ 974	21	gcctgggcgacacggtgaaac
