# Supplementary material for: Long non‐coding RNAs influence the transcriptome in pulmonary arterial hypertension: the role of PAXIP1‐AS1
Source: J Pathol. 2019 Jan 16;247(3):357–70. doi: 10.1002/path.5195 (PMC6900182; doi:10.1002/path.5195)
Supplement: Supplementary file 16 — Table S6. PAXIP1‐AS1 knock‐down: differentially regulated genes [file PATH-247-357-s015.xlsx]

## Sheet: Regulated genes AS1 knock-down
Table S6. PAXIP1-AS1 knockdown: differentially regulated genes
	Annotations			Coefficients (LFC)		Confidence interval (half width)		Significance (-log p)		Anova	Mean	mean E-values by target
GENE_LABEL	GENE_NAME	BIOTYPE	ENSEMBL_GENE_ID	GapmeR_nontransfected - GapmeR_negative	GapmeR_PAXIP1AS1 - GapmeR_negative	GapmeR_nontransfected - GapmeR_negative	GapmeR_PAXIP1AS1 - GapmeR_negative	GapmeR_nontransfected - GapmeR_negative	GapmeR_PAXIP1AS1 - GapmeR_negative	(-log p)	Expr.	GapmeR_negative	GapmeR_nontransfected	GapmeR_PAXIP1AS1
ENSG00000254530		lincRNA	ENSG00000254530	0.11	5.43	0.68	0.45	0.13	14.29	13.97	4.77	2.38465	2.49299	7.81481
A_22_P00010710		(NA)		-0.54	5.01	1.03	0.69	0.55	10.76	10.64	8.81	6.68787	6.14448	11.6975
ALOX15B	arachidonate 15-lipoxygenase, type B	protein coding	ENSG00000179593	-2.58	-4.92	0.82	0.54	5.42	12.27	11.56	6.45	8.92351	6.34375	4.00166
TG	thyroglobulin	protein coding	ENSG00000042832	-3.42	-4.7	0.8	0.53	7.22	12.13	11.5	5.32	7.80351	4.38751	3.10238
LINC00520	lincRNA 520	lincRNA		-5.1	-4.68	1.55	1.03	5.65	7.57	7.39	7.91	10.5954	5.49988	5.91644
DIEXF	digestive organ expansion factor homolog (zebrafish)	protein coding	ENSG00000117597	-0.5	4.32	0.88	0.59	0.61	10.84	10.74	6.68	4.84645	4.34213	9.17065
ARHGAP27	Rho GTPase activating protein 27	protein coding	ENSG00000276907	-2.92	-4.32	0.8	0.53	6.25	11.49	10.84	7.41	9.66602	6.74237	5.3492
FCGBP	Fc fragment of IgG binding protein	protein coding	ENSG00000281123	-3.7	-4.21	1.1	0.73	5.78	9.12	8.65	4.87	7.17323	3.47157	2.96729
AGO3	argonaute RISC catalytic component 3	protein coding	ENSG00000126070	-0.59	-4.2	1.29	0.86	0.46	8.06	7.57	6.22	8.13685	7.54562	3.93519
LAT2	linker for activation of T cells family, member 2	protein coding	ENSG00000086730	-4.78	-4.16	0.94	0.62	8.35	10.14	10.09	6.93	9.3419	4.55951	5.18513
HERC4	HECT and RLD domain containing E3 ubiquitin protein ligase 4	protein coding	ENSG00000148634	-0.08	-4.15	0.59	0.4	0.11	13.36	13.04	6.8	8.62596	8.54552	4.47531
DMBT1	deleted in malignant brain tumors 1	protein coding	ENSG00000187908	-3.19	4.06	0.88	0.58	6.22	10.41	11.83	8.66	7.28501	4.09361	11.3423
GTF2IRD2	GTF2I repeat domain containing 2	protein coding	ENSG00000196275	-0.46	-4.06	1.01	0.68	0.45	9.43	8.97	5.04	6.87814	6.41768	2.81325
ARC	activity-regulated cytoskeleton-associated protein	protein coding	ENSG00000198576	0.32	4.02	1.5	1	0.18	6.82	6.4	5.26	3.46254	3.78366	7.48434
SLC5A11	solute carrier family 5 (sodium/inositol cotransporter), member 11	protein coding	ENSG00000158865	-4.64	-3.99	1.09	0.73	7.16	8.8	8.77	5.35	7.67404	3.02934	3.68497
ABCA6	ATP-binding cassette, sub-family A (ABC1), member 6	protein coding	ENSG00000154262	0.13	-3.94	0.99	0.66	0.1	9.37	9.11	6.81	8.51382	8.64219	4.57487
Hs.444944		(NA)		0.52	3.93	0.92	0.62	0.6	9.83	9.35	4.87	3.08514	3.60558	7.01472
SNORA45B	small nucleolar RNA, H/ACA box 45B	other ncRNA	ENSG00000212607	0.65	3.92	0.99	0.66	0.74	9.35	8.83	4.86	3.06424	3.71548	6.98129
SNRNP48	small nuclear ribonucleoprotein 48kDa (U11/U12)	protein coding	ENSG00000168566	0.35	3.89	0.79	0.53	0.44	10.83	10.41	6.96	5.21654	5.56644	9.10477
A2M	alpha-2-macroglobulin	protein coding	ENSG00000175899	0.13	3.89	1.09	0.73	0.1	8.66	8.3	5.19	3.46667	3.59975	7.35765
A_33_P3347320		(NA)		-0.91	3.86	0.67	0.45	1.97	11.91	12.06	4.55	2.96986	2.05626	6.83159
MAFB	v-maf avian musculoaponeurotic fibrosarcoma oncogene homolog B	protein coding	ENSG00000204103	0.1	3.82	1.18	0.79	0.07	8.02	7.67	7.35	5.66198	5.764	9.4845
TMEM116	transmembrane protein 116	protein coding	ENSG00000198270	-1.06	-3.81	0.99	0.66	1.43	9.19	8.57	5.54	7.3445	6.28892	3.53228
GPR98	G protein-coupled receptor 98	protein coding	ENSG00000164199	-0.09	3.8	0.71	0.47	0.1	11.41	11.15	4.19	2.54285	2.45716	6.33928
CTAG1A	cancer/testis antigen 1A	protein coding	ENSG00000268651	-0.31	3.75	0.72	0.48	0.41	11.2	11.04	4.01	2.41466	2.10904	6.15986
DHRSX	dehydrogenase/reductase (SDR family) X-linked	protein coding	ENSG00000214717	0.34	-3.74	0.87	0.58	0.37	9.86	9.71	7.66	9.25312	9.59248	5.51579
TMEM187	transmembrane protein 187	protein coding	ENSG00000177854	-0.45	-3.69	1.15	0.77	0.37	7.92	7.45	6.18	7.84461	7.39679	4.15867
RAB44	RAB44, member RAS oncogene family	protein coding	ENSG00000255587	-2.81	-3.69	1.21	0.81	3.86	7.6	7.02	3.93	5.89251	3.0845	2.20349
HSPB3	heat shock 27kDa protein 3	protein coding	ENSG00000169271	-0.65	3.66	0.92	0.61	0.81	9.37	9.37	4.49	2.97211	2.31921	6.63431
KRT80	keratin 80, type II	protein coding	ENSG00000167767	1.16	3.65	0.89	0.59	1.88	9.6	8.95	5.71	3.96946	5.13356	7.61996
DNAH12	dynein, axonemal, heavy chain 12	protein coding	ENSG00000174844	-4.31	-3.62	1.07	0.71	6.83	8.28	8.29	4.32	6.44344	2.13098	2.82523
CFB	complement factor B	protein coding	ENSG00000241534	-1.9	-3.6	1.72	1.14	1.49	5.4	4.74	5.48	7.29085	5.39117	3.69255
HSPA2	heat shock 70kDa protein 2	protein coding	ENSG00000126803	-0.38	3.56	1.09	0.73	0.33	8.06	7.91	6.05	4.53538	4.15325	8.09842
IRAK3	interleukin-1 receptor-associated kinase 3	protein coding	ENSG00000090376	-1.23	-3.55	0.58	0.39	3.48	12.37	11.7	5.41	7.11399	5.88136	3.5632
PIGF	phosphatidylinositol glycan anchor biosynthesis, class F	protein coding	ENSG00000151665	0.3	-3.53	0.88	0.58	0.31	9.47	9.3	7.12	8.63279	8.92862	5.0996
BIRC3	baculoviral IAP repeat containing 3	protein coding	ENSG00000023445	-2.8	3.52	1.68	1.12	2.58	5.38	6.48	8.35	7.15864	4.3607	10.6737
LAMA3	laminin, alpha 3	protein coding	ENSG00000053747	-1.82	-3.52	0.92	0.62	3.19	9.09	8.39	4.47	6.24179	4.42185	2.71948
ZCCHC9	zinc finger, CCHC domain containing 9	protein coding	ENSG00000131732	-0.09	-3.52	1.05	0.7	0.06	8.26	7.92	6.08	7.63075	7.54364	4.10704
THEM4	thioesterase superfamily member 4	protein coding	ENSG00000159445	-0.32	-3.5	0.76	0.5	0.41	10.42	9.99	6.88	8.45333	8.13597	4.95206
DDX60L	DEAD (Asp-Glu-Ala-Asp) box polypeptide 60-like	protein coding	ENSG00000181381	-0.54	-3.5	1.51	1.01	0.33	5.93	5.43	6.62	8.21925	7.6837	4.72391
VAMP1	vesicle-associated membrane protein 1 (synaptobrevin 1)	protein coding	ENSG00000139190	1.16	3.47	1.08	0.72	1.44	7.98	7.34	5	3.34064	4.49701	6.80737
ZCWPW1	zinc finger, CW type with PWWP domain 1	protein coding	ENSG00000078487	-2.06	-3.47	0.68	0.46	5.17	11.05	10.36	7.22	8.99667	6.93418	5.5302
TMEM44	transmembrane protein 44	protein coding	ENSG00000145014	-0.03	-3.43	0.73	0.49	0.03	10.54	10.22	7.95	9.45767	9.42403	6.02868
PCNXL2	pecanex-like 2 (Drosophila)	protein coding	ENSG00000135749	-1.22	-3.42	0.87	0.58	2.03	9.25	8.58	6.06	7.70428	6.48771	4.28863
CD109	CD109 molecule	protein coding	ENSG00000156535	0.15	-3.41	0.71	0.47	0.18	10.71	10.49	8.54	10.0155	10.167	6.6076
TSPAN10	tetraspanin 10	protein coding	ENSG00000182612	-1.77	-3.41	1.27	0.85	2.04	6.82	6.14	6.34	8.05067	6.27679	4.64513
LINC00161	lincRNA 161	lincRNA	ENSG00000226935	-0.14	3.39	0.56	0.37	0.23	12.32	12.1	4.35	2.88467	2.74055	6.27428
NR4A3	nuclear receptor subfamily 4, group A, member 3	protein coding	ENSG00000119508	-0.65	3.34	0.86	0.57	0.9	9.25	9.28	5.42	4.04498	3.3912	7.38323
DIP2A-IT1	DIP2A intronic transcript 1 (non-protein coding)	lncRNA	ENSG00000223692	-0.67	3.34	1	0.67	0.75	8.19	8.21	4.25	2.86846	2.20176	6.20713
FAM83E	family with sequence similarity 83, member E	protein coding	ENSG00000105523	-3.13	-3.34	0.88	0.59	6.08	9.04	8.65	4.23	6.08645	2.95652	2.74805
RNF141	ring finger protein 141	protein coding	ENSG00000110315	0.11	-3.34	1.31	0.87	0.07	6.52	6.24	6.49	7.93918	8.05004	4.59822
LRRC56	leucine rich repeat containing 56	protein coding	ENSG00000161328	-0.83	-3.32	0.76	0.5	1.48	10.06	9.46	5.31	6.86501	6.03371	3.54014
BMPR2	bone morphogenetic protein receptor, type II (serine/threonine kinase)	protein coding	ENSG00000204217	0.9	-3.32	1.04	0.69	1.07	7.94	8.09	4.91	6.25052	7.14682	2.92999
A_22_P00009876		(NA)		-0.3	3.3	1.14	0.76	0.23	7.28	7.09	4.22	2.80965	2.5133	6.11281
ZDHHC14	zinc finger, DHHC-type containing 14	protein coding	ENSG00000175048	-0.12	-3.3	0.74	0.49	0.13	10.15	9.79	6.7	8.16091	8.04284	4.85669
SUSD3	sushi domain containing 3	protein coding	ENSG00000157303	-2.08	-3.28	0.9	0.6	3.88	8.83	8.16	5.13	6.82919	4.75165	3.54432
FREM3	FRAS1 related extracellular matrix 3	protein coding	ENSG00000183090	0.29	3.27	0.99	0.66	0.27	8.16	7.72	4.96	3.48881	3.78055	6.75779
CFAP70	cilia and flagella associated protein 70	protein coding	ENSG00000156042	-2.73	-3.27	1.14	0.76	4.02	7.26	6.74	4.91	6.68199	3.95502	3.40701
SLC39A11	solute carrier family 39, member 11	protein coding	ENSG00000282291	0.87	-3.26	0.88	0.59	1.27	8.89	9.06	5.4	6.71351	7.57936	3.45573
NR4A1	nuclear receptor subfamily 4, group A, member 1	protein coding	ENSG00000123358	-0.04	3.25	0.64	0.43	0.05	11.02	10.75	3.52	2.10587	2.06143	5.35355
NR4A2	nuclear receptor subfamily 4, group A, member 2	protein coding	ENSG00000153234	0.05	3.25	0.71	0.47	0.05	10.38	10.06	4.48	3.05555	3.10169	6.3077
Hs.422967		(NA)		0.41	3.25	1.01	0.67	0.4	7.99	7.51	5.48	4.00341	4.41641	7.25165
CCDC125	coiled-coil domain containing 125	protein coding	ENSG00000183323	-0.71	-3.24	1.12	0.75	0.7	7.29	6.72	6.12	7.62876	6.92047	4.38421
C5	complement component 5	protein coding	ENSG00000106804	-0.35	-3.23	0.8	0.53	0.43	9.49	9.03	4.14	5.59882	5.25009	2.36888
ABCC2	ATP-binding cassette, sub-family C (CFTR/MRP), member 2	protein coding	ENSG00000023839	-4.47	-3.23	1.03	0.69	7.3	7.8	8.19	4.79	6.75675	2.28423	3.53133
SRPX2	sushi-repeat containing protein, X-linked 2	protein coding	ENSG00000102359	0.07	-3.22	0.67	0.45	0.08	10.64	10.37	9.01	10.4073	10.4736	7.18676
EXOC6	exocyst complex component 6	protein coding	ENSG00000138190	0.03	-3.22	1	0.66	0.02	7.99	7.69	6.95	8.35686	8.38376	5.14074
LINC01089	lincRNA 1089	lincRNA	ENSG00000212694	0.61	3.21	0.52	0.35	1.61	12.42	11.87	9.59	8.105	8.71569	11.3159
TAMM41	TAM41, mitochondrial translocator assembly and maintenance protein, homolog (S. cerevisiae)	protein coding	ENSG00000144559	-0.29	-3.21	0.75	0.5	0.37	9.89	9.47	7.35	8.78528	8.49404	5.57776
ATR	ATR serine/threonine kinase	protein coding	ENSG00000175054	-0.17	-3.21	0.82	0.55	0.17	9.28	8.91	7.09	8.51736	8.35223	5.30687
PIGB	phosphatidylinositol glycan anchor biosynthesis, class B	protein coding	ENSG00000069943	1.08	-3.2	0.58	0.39	2.97	11.65	12.01	4.85	6.12133	7.20124	2.91785
LRRC66	leucine rich repeat containing 66	protein coding	ENSG00000188993	-2.02	-3.2	0.7	0.46	4.95	10.35	9.67	4.08	5.72908	3.71011	2.53308
STAC3	SH3 and cysteine rich domain 3	protein coding	ENSG00000185482	-2.55	-3.2	1.33	0.89	3.09	6.18	5.64	5.18	6.90369	4.34907	3.69911
UBE2H	ubiquitin-conjugating enzyme E2H	protein coding	ENSG00000186591	0.34	-3.19	0.67	0.44	0.53	10.65	10.54	9.15	10.5085	10.8508	7.31386
AGBL2	ATP/GTP binding protein-like 2	protein coding	ENSG00000165923	-3.88	-3.19	1.07	0.71	6.19	7.47	7.51	4.48	6.36097	2.48363	3.17596
C14orf159	chromosome 14 open reading frame 159	protein coding	ENSG00000133943	1.15	-3.19	1.12	0.75	1.35	7.2	7.51	5.9	7.15197	8.3036	3.96072
CCNE2	cyclin E2	protein coding	ENSG00000175305	0.21	3.17	0.83	0.55	0.23	9.14	8.74	4.13	2.71224	2.92571	5.88602
ANK1	ankyrin 1, erythrocytic	protein coding	ENSG00000029534	-1.64	-3.16	0.76	0.51	3.54	9.63	8.93	4.31	5.89229	4.25049	2.73498
A_22_P00016257		(NA)		-0.58	-3.16	0.91	0.6	0.7	8.49	7.96	6.35	7.80751	7.23181	4.64569
SNORA26	small nucleolar RNA, H/ACA box 26	other ncRNA	ENSG00000212588	0.7	3.15	1.39	0.92	0.52	5.86	5.3	5.12	3.65287	4.35155	6.80748
ERLIN2	ER lipid raft associated 2	protein coding	ENSG00000147475	-0.1	-3.15	0.54	0.36	0.15	12.05	11.71	6.82	8.21437	8.11511	5.06055
GRIPAP1	GRIP1 associated protein 1	protein coding	ENSG00000068400	-0.44	-3.15	0.7	0.47	0.69	10.22	9.73	6.13	7.56244	7.12161	4.40862
PALM	paralemmin	protein coding	ENSG00000099864	1.04	-3.15	0.87	0.58	1.66	8.73	9.02	10.32	11.5708	12.6143	8.41844
LOC100507639	uncharacterised LOC100507639	lncRNA		0.37	3.14	0.86	0.57	0.42	8.81	8.34	4.18	2.75759	3.12634	5.89478
A_19_P00323103		(NA)		0.15	3.14	0.92	0.61	0.13	8.37	8	4.92	3.52632	3.67494	6.66713
SNORA74B	small nucleolar RNA, H/ACA box 74B	other ncRNA	ENSG00000212402	0.07	3.14	1.2	0.8	0.04	6.67	6.32	4.96	3.57506	3.6452	6.71973
NDUFS4	NADH dehydrogenase (ubiquinone) Fe-S protein 4, 18kDa (NADH-coenzyme Q reductase)	protein coding	ENSG00000164258	0.37	-3.14	0.51	0.34	0.83	12.41	12.32	9.66	10.9916	11.3579	7.85451
TMEM80	transmembrane protein 80	protein coding	ENSG00000177042	-0.06	-3.13	0.64	0.43	0.07	10.82	10.49	8.53	9.90472	9.84637	6.7744
LOC100129534	small nuclear ribonucleoprotein polypeptide N pseudogene	pseudogene	ENSG00000269896	-2.52	-3.13	1.08	0.72	3.92	7.32	6.78	4.64	6.31996	3.79982	3.19472
TBC1D31	TBC1 domain family, member 31	protein coding	ENSG00000156787	-1	-3.13	1.38	0.92	0.84	5.83	5.21	5.12	6.6179	5.62011	3.48825
ATM	ATM serine/threonine kinase	protein coding	ENSG00000149311	-0.02	3.12	0.73	0.49	0.02	9.87	9.58	6.66	5.29638	5.27655	8.41879
SH2D3A	SH2 domain containing 3A	protein coding	ENSG00000125731	-1.13	-3.1	0.67	0.46	2.62	9.94	9.27	5.06	6.65946	5.52514	3.56034
ATP6AP1L	ATPase, H+ transporting, lysosomal accessory protein 1-like	protein coding	ENSG00000205464	0.14	-3.1	0.73	0.49	0.16	9.84	9.61	4.63	5.96852	6.10825	2.86733
HLCS	holocarboxylase synthetase (biotin-(proprionyl-CoA-carboxylase (ATP-hydrolysing)) ligase)	protein coding	ENSG00000159267	0.42	-3.1	0.76	0.5	0.6	9.59	9.51	7.19	8.49654	8.91983	5.39529
IL1RN	interleukin 1 receptor antagonist	protein coding	ENSG00000136689	-2.76	-3.1	1.01	0.67	4.68	7.69	7.24	4.37	6.06658	3.30278	2.96716
MAP9	microtubule-associated protein 9	protein coding	ENSG00000164114	4.44	3.09	1.03	0.69	7.24	7.52	8	5.45	3.53871	7.97901	6.63193
ABLIM3	actin binding LIM protein family, member 3	protein coding	ENSG00000173210	-0.15	-3.09	0.54	0.36	0.24	11.86	11.49	9.18	10.5539	10.4049	7.46583
RILPL1	Rab interacting lysosomal protein-like 1	other ncRNA	ENSG00000280328	0.09	-3.09	0.69	0.46	0.11	10.14	9.89	6.51	7.85307	7.94631	4.76775
FBXO3	F-box protein 3	protein coding	ENSG00000110429	1.05	3.08	0.64	0.42	2.56	10.73	10.07	5.58	4.0986	5.15189	7.17778
ATP13A3	ATPase type 13A3	protein coding	ENSG00000133657	0.15	-3.08	0.71	0.48	0.18	9.95	9.72	9.76	11.0891	11.2373	8.00581
A_21_P0008216		(NA)		-0.23	3.07	0.99	0.66	0.2	7.73	7.53	4.43	3.11244	2.88021	6.18056
PRKAR2A-AS1	PRKAR2A antisense RNA 1	asRNA	ENSG00000224424	-2.69	-3.07	0.7	0.47	6.57	10.06	9.59	6.04	7.72568	5.03217	4.65334
LOC284080	uncharacterised LOC284080	lincRNA	ENSG00000246640	-2.4	-3.07	0.82	0.55	5.02	8.97	8.4	3.67	5.3142	2.9093	2.24165
WDR78	WD repeat domain 78	protein coding	ENSG00000152763	-1.51	-3.07	1.02	0.68	2.21	7.54	6.85	4.22	5.74683	4.2392	2.67751
MTMR9LP	myotubularin related protein 9-like, pseudogene	pseudogene	ENSG00000220785	0.5	-3.07	1.14	0.76	0.43	6.85	6.78	5.82	7.09808	7.59642	4.03116
A_22_P00017203		(NA)		-0.01	3.05	0.68	0.46	0.01	10.14	9.84	4.16	2.82362	2.81544	5.86961
PPARA	peroxisome proliferator-activated receptor alpha	protein coding	ENSG00000186951	0.2	-3.05	0.67	0.45	0.27	10.27	10.07	4.21	5.51916	5.72208	2.46572
ADAMTS13	ADAM metallopeptidase with thrombospondin type 1 motif, 13	protein coding	ENSG00000160323	-0.8	-3.05	0.72	0.48	1.51	9.83	9.22	6.54	7.97511	7.17747	4.92604
RBKS	ribokinase	protein coding	ENSG00000171174	-0.32	-3.05	0.79	0.53	0.4	9.2	8.75	6.05	7.42243	7.09791	4.36902
SNORA2B	small nucleolar RNA, H/ACA box 2B	other ncRNA	ENSG00000207313	-0.46	3.04	1.11	0.74	0.41	6.97	6.88	4.14	2.86954	2.4099	5.90926
GLTSCR1L	GLTSCR1-like	protein coding	ENSG00000112624	-0.15	-3.04	0.98	0.65	0.12	7.76	7.38	5.14	6.49162	6.34501	3.45355
EYA3	EYA transcriptional coactivator and phosphatase 3	protein coding	ENSG00000158161	-0.23	-3.04	0.99	0.66	0.2	7.68	7.26	6.18	7.53404	7.30807	4.49825
TSTD3	thiosulphate sulphurtransferase (rhodanese)-like domain containing 3	protein coding		-0.13	-3.03	0.63	0.42	0.18	10.67	10.31	7.5	8.84337	8.71171	5.81569
ATP10A	ATPase, class V, type 10A	protein coding	ENSG00000206190	0.07	-3.03	0.78	0.52	0.07	9.21	8.94	6.57	7.88401	7.95472	4.85375
SPANXC	SPANX family, member C	protein coding	ENSG00000198573	-0.42	3.02	0.91	0.61	0.46	8.13	8.04	4.39	3.11874	2.69674	6.13485
ZNF862	zinc finger protein 862	protein coding	ENSG00000106479	-1.13	-3.02	0.64	0.43	2.79	10.57	9.89	7.1	8.55894	7.4308	5.54049
CDKL3	cyclin-dependent kinase-like 3	protein coding	ENSG00000006837	-0.92	-3.02	0.81	0.54	1.54	8.95	8.31	4.77	6.19953	5.2838	3.1823
IQCA1	IQ motif containing with AAA domain 1	protein coding	ENSG00000132321	-0.18	-3.02	1.07	0.72	0.14	7.12	6.72	5.13	6.47242	6.29017	3.44958
INSIG1	insulin induced gene 1	protein coding	ENSG00000186480	0.75	3.01	0.58	0.39	1.85	11.22	10.62	9.93	8.52164	9.27182	11.5321
AURKAPS1	aurora kinase A pseudogene 1	pseudogene		-0.04	3.01	0.86	0.57	0.04	8.51	8.22	6.57	5.26055	5.21983	8.27268
SPINK4	serine peptidase inhibitor, Kazal type 4	protein coding	ENSG00000122711	-2.3	3.01	1.05	0.7	3.63	7.25	8.47	5.92	4.8905	2.59158	7.89899
PLEKHA5	pleckstrin homology domain containing, family A member 5	protein coding	ENSG00000052126	-0.13	-3.01	1.05	0.7	0.1	7.22	6.84	5	6.34	6.20831	3.32561
ASH1L	ash1 (absent, small, or homeotic)-like (Drosophila)	protein coding	ENSG00000116539	-0.67	-3	0.77	0.51	1.09	9.26	8.68	4.88	6.27841	5.60345	3.27577
A_19_P00320440		(NA)		0.28	2.99	1.01	0.67	0.25	7.46	7.02	5.39	4.0447	4.32429	7.03776
Hs.473937		(NA)		-0.78	-2.99	0.88	0.59	1.11	8.34	7.74	5.56	6.97093	6.18932	3.97881
TBC1D12	TBC1 domain family, member 12	protein coding	ENSG00000108239	0.44	-2.98	0.69	0.46	0.7	9.97	9.92	5.46	6.70464	7.14135	3.72392
SLFN11	schlafen family member 11	protein coding	ENSG00000172716	1.15	2.97	0.78	0.52	2.17	9.05	8.37	6.39	4.94075	6.08755	7.91498
NMRK1	nicotinamide riboside kinase 1	protein coding	ENSG00000106733	-0.21	-2.97	0.6	0.4	0.33	10.84	10.44	8.73	10.0591	9.84685	7.08435
LYRM9	LYR motif containing 9	protein coding	ENSG00000232859	0	-2.97	0.73	0.48	0	9.55	9.25	7.47	8.76751	8.7635	5.79765
PEG10	paternally expressed 10	protein coding	ENSG00000242265	1	2.96	0.77	0.51	1.88	9.16	8.5	7.31	5.88898	6.89383	8.84482
EIF4G3	eukaryotic translation initiation factor 4 gamma, 3	protein coding	ENSG00000075151	-0.04	-2.96	0.49	0.33	0.07	12.32	12	8.52	9.82116	9.77959	6.85722
RECQL	RecQ helicase-like	protein coding	ENSG00000004700	0.22	-2.96	0.51	0.34	0.41	12.01	11.84	8.02	9.29339	9.50875	6.3306
A_33_P3223495		(NA)		0.99	2.95	0.82	0.55	1.68	8.67	8.02	4.91	3.49255	4.48627	6.44322
ALG8	ALG8, alpha-1,3-glucosyltransferase	protein coding	ENSG00000159063	-0.28	-2.95	0.64	0.43	0.42	10.38	9.95	9.26	10.5823	10.3069	7.63086
A_33_P3422289		(NA)		-0.69	-2.95	0.88	0.59	0.93	8.22	7.64	5.34	6.71429	6.02545	3.76454
ENSG00000261114		lncRNA	ENSG00000261114	0.96	2.94	1.09	0.73	1.09	6.85	6.22	5.53	4.11769	5.07914	7.05976
FZD6	frizzled class receptor 6	protein coding	ENSG00000164930	1.22	-2.94	0.99	0.66	1.73	7.46	7.89	7.78	8.91326	10.1347	5.97411
NTNG2	netrin G2	protein coding	ENSG00000196358	-0.1	-2.94	1.03	0.69	0.07	7.19	6.83	5.67	6.9724	6.87608	4.02852
FBXL7	F-box and leucine-rich repeat protein 7	protein coding	ENSG00000183580	1.01	-2.94	1.11	0.74	1.15	6.74	7	6.7	7.86069	8.87547	4.92316
FAM71A	family with sequence similarity 71, member A	protein coding	ENSG00000162771	-3.18	-2.94	1.49	1	3.51	5.06	4.82	3.99	5.67552	2.49118	2.73746
SPANXB1	SPANX family, member B1	protein coding	ENSG00000227234	-0.24	2.93	0.71	0.48	0.31	9.59	9.42	3.54	2.29097	2.0516	5.21976
A_21_P0013393		(NA)		0.09	2.93	0.72	0.48	0.1	9.48	9.13	4.43	3.14334	3.23695	6.06852
DIS3L	DIS3 like exosome 3'-5' exoribonuclease	protein coding	ENSG00000166938	-0.34	-2.93	0.5	0.33	0.76	12.11	11.65	6.87	8.19281	7.85654	5.26101
SMIM14	small integral membrane protein 14	protein coding	ENSG00000163683	0.08	-2.93	0.53	0.35	0.12	11.73	11.47	7.49	8.75881	8.83419	5.82642
XRCC1	X-ray repair complementing defective repair in Chinese hamster cells 1	protein coding	ENSG00000073050	-0.11	-2.93	0.86	0.57	0.1	8.37	8.01	8.5	9.79727	9.69127	6.86713
A_21_P0013256		(NA)		-3.21	-2.93	1.04	0.7	5.29	7.12	6.94	3.96	5.64851	2.43447	2.71638
HMGCR	3-hydroxy-3-methylglutaryl-CoA reductase	protein coding	ENSG00000113161	1.25	2.92	0.57	0.38	3.59	11.08	10.38	9.49	8.05997	9.30726	10.9796
ALDH7A1	aldehyde dehydrogenase 7 family, member A1	protein coding	ENSG00000164904	0.56	-2.92	0.7	0.46	0.97	9.73	9.76	8	9.20874	9.76992	6.28941
IFT88	intraflagellar transport 88	protein coding	ENSG00000032742	-0.08	-2.92	1.17	0.78	0.05	6.38	6.02	4.87	6.1524	6.07278	3.23557
GNB1	guanine nucleotide binding protein (G protein), beta polypeptide 1	protein coding	ENSG00000078369	0.18	-2.91	0.43	0.29	0.4	13.04	12.85	9.9	11.1516	11.3321	8.23808
ZMYM1	zinc finger, MYM-type 1	protein coding	ENSG00000197056	-0.52	-2.91	0.89	0.59	0.63	8.07	7.54	4.81	6.14733	5.62691	3.23754
RABGAP1L	RAB GTPase activating protein 1-like	protein coding	ENSG00000152061	0.8	-2.91	0.93	0.62	1.06	7.8	7.96	6.17	7.33932	8.13609	4.43011
A_33_P3380523		(NA)		-0.28	-2.91	1.12	0.75	0.22	6.61	6.16	4.35	5.65634	5.37482	2.74906
RIMBP3	RIMS binding protein 3	protein coding	ENSG00000275793	-1.99	-2.9	0.67	0.45	5.1	9.97	9.32	6.69	8.20926	6.21714	5.30531
C17orf85	chromosome 17 open reading frame 85	other ncRNA		-0.71	2.89	0.66	0.44	1.44	10.09	10.23	8.09	6.91592	6.20812	9.80965
MSMO1	methylsterol monooxygenase 1	protein coding	ENSG00000052802	1.22	2.89	0.68	0.45	2.84	9.86	9.17	7.2	5.78674	7.00274	8.67936
FAM86B2	family with sequence similarity 86, member B2	protein coding	ENSG00000145002	-1.19	-2.89	0.53	0.36	3.69	11.52	10.82	8.44	9.85046	8.6627	6.95791
CDT1	chromatin licensing and DNA replication factor 1	protein coding	ENSG00000167513	0.48	2.88	0.72	0.48	0.74	9.37	8.85	7.29	5.97213	6.451	8.84843
NRARP	NOTCH-regulated ankyrin repeat protein	protein coding	ENSG00000198435	0.15	2.88	0.81	0.54	0.15	8.66	8.28	5.36	4.08187	4.22954	6.96686
A_33_P3406090		(NA)		-0.35	2.88	0.98	0.66	0.33	7.37	7.24	5.69	4.47042	4.12486	7.35021
FBXO18	F-box protein, helicase, 18	protein coding	ENSG00000134452	0.19	-2.88	0.92	0.61	0.18	7.83	7.62	5.67	6.90995	7.10365	4.02696
LAMTOR5-AS1	LAMTOR5 antisense RNA 1	asRNA		-1.45	-2.88	1.04	0.7	2.04	7.01	6.32	4.91	6.35373	4.90274	3.47237
Hs.586216		(NA)		-2.96	-2.88	1.07	0.71	4.72	6.85	6.57	4.13	5.76231	2.79888	2.8804
LYG1	lysozyme G-like 1	protein coding	ENSG00000144214	-3.16	-2.88	1.35	0.9	3.91	5.47	5.27	5.38	7.03811	3.87577	4.16307
A_33_P3252809		(NA)		0.34	2.87	0.91	0.6	0.35	7.87	7.41	5.45	4.15292	4.48871	7.02406
SPANXA1	sperm protein associated with the nucleus, X-linked, family member A1	protein coding	ENSG00000198021	0.4	2.87	0.97	0.65	0.41	7.42	6.93	4.5	3.19521	3.59923	6.06167
ADD3	adducin 3 (gamma)	protein coding	ENSG00000148700	0.6	-2.87	0.85	0.57	0.81	8.27	8.32	9.06	10.2422	10.8462	7.37
ZSCAN31	zinc finger and SCAN domain containing 31	protein coding	ENSG00000235109	1.3	2.86	0.42	0.28	5.26	13.1	12.39	6.76	5.34863	6.64422	8.20558
MCM9	minichromosome maintenance complex component 9	protein coding	ENSG00000111877	-0.12	2.86	0.77	0.51	0.13	8.9	8.66	4.9	3.66233	3.53896	6.52161
BCL2L11	BCL2-like 11 (apoptosis facilitator)	protein coding	ENSG00000153094	-0.16	2.86	0.82	0.55	0.16	8.51	8.28	6.66	5.42894	5.26848	8.2915
A_21_P0014172		(NA)		-0.65	2.86	0.83	0.55	0.93	8.4	8.48	7.23	6.06012	5.40945	8.92184
PRKCZ	protein kinase C, zeta	protein coding	ENSG00000067606	-1.51	-2.86	0.88	0.59	2.66	8.01	7.32	5.9	7.33792	5.82916	4.47817
VWCE	von Willebrand factor C and EGF domains	protein coding	ENSG00000167992	-4.26	-2.86	0.94	0.62	7.59	7.64	8.24	8.92	10.7041	6.44599	7.84329
A_22_P00024094		(NA)		-2.08	-2.86	1.11	0.74	2.99	6.58	5.98	4.38	5.8894	3.81048	3.0244
A_21_P0013074		(NA)		1.8	2.85	0.74	0.49	4.09	9.17	8.5	4.76	3.28989	5.08517	6.13986
LRRC20	leucine rich repeat containing 20	protein coding	ENSG00000172731	-0.83	-2.85	0.45	0.3	2.96	12.68	12.04	7.51	8.86084	8.02896	6.00665
TOM1L2	target of myb1-like 2 (chicken)	protein coding	ENSG00000175662	-0.12	-2.85	0.71	0.47	0.13	9.42	9.05	9.71	10.9661	10.851	8.11832
LYST	lysosomal trafficking regulator	protein coding	ENSG00000143669	-1.25	-2.85	0.72	0.48	2.71	9.34	8.64	5.57	6.97226	5.72205	4.12042
ADAMTS4	ADAM metallopeptidase with thrombospondin type 1 motif, 4	protein coding	ENSG00000158859	0.28	2.84	0.99	0.66	0.25	7.22	6.77	6.75	5.46719	5.74622	8.3089
VAMP8	vesicle-associated membrane protein 8	protein coding	ENSG00000118640	-0.38	-2.84	0.93	0.62	0.4	7.63	7.15	6.03	7.31959	6.93952	4.48175
BRE	brain and reproductive organ-expressed (TNFRSF1A modulator)	protein coding	ENSG00000158019	0.92	-2.84	0.93	0.62	1.29	7.63	7.89	5.97	7.0953	8.01995	4.25603
TAF1B	TATA box binding protein (TBP)-associated factor, RNA polymerase I, B, 63kDa	protein coding	ENSG00000115750	-0.11	-2.84	1.09	0.73	0.08	6.65	6.27	6.23	7.48143	7.37285	4.64391
FAM178A	family with sequence similarity 178, member A	protein coding	ENSG00000119906	-0.81	2.83	0.94	0.63	1.06	7.53	7.7	5.55	4.41047	3.60038	7.23593
DISP2	dispatched homolog 2 (Drosophila)	protein coding	ENSG00000140323	-0.89	-2.83	0.96	0.64	1.17	7.39	6.75	5.21	6.55398	5.66141	3.72785
SCARNA17	small Cajal body-specific RNA 17	asRNA	ENSG00000267322	0.66	-2.83	0.96	0.64	0.78	7.38	7.45	6.19	7.34227	8.00192	4.51414
ENSG00000261094		lncRNA	ENSG00000261094	0.15	2.82	0.75	0.5	0.17	9.01	8.63	5.63	4.38072	4.53341	7.20014
SNORA23	small nucleolar RNA, H/ACA box 23	other ncRNA	ENSG00000201998	0.11	2.82	0.93	0.62	0.09	7.55	7.19	4.25	3.00147	3.10812	5.81785
A_22_P00019997		(NA)		0.24	-2.82	0.62	0.43	0.36	9.65	9.48	5.69	6.78992	7.02609	3.96884
PTPN4	protein tyrosine phosphatase, non-receptor type 4 (megakaryocyte)	protein coding	ENSG00000088179	-0.55	-2.82	0.75	0.5	0.86	9	8.45	4.5	5.80323	5.25111	2.97932
RANBP17	RAN binding protein 17	protein coding	ENSG00000204764	0.42	-2.82	1.05	0.7	0.38	6.81	6.72	5.5	6.68625	7.10288	3.86623
C8orf31	chromosome 8 open reading frame 31	other ncRNA	ENSG00000177335	-1.84	-2.81	0.81	0.54	3.78	8.45	7.79	5.02	6.48233	4.64004	3.67531
CTF1	cardiotrophin 1	protein coding	ENSG00000150281	0.18	-2.8	0.68	0.45	0.24	9.63	9.43	6.93	8.12903	8.30954	5.32826
CHST11	carbohydrate (chondroitin 4) sulphotransferase 11	protein coding	ENSG00000171310	-0.25	-2.8	0.81	0.54	0.28	8.45	8.02	4.59	5.8494	5.60003	3.04869
LOC101928796	uncharacterised LOC101928796	lncRNA		-1.28	-2.8	0.94	0.63	1.98	7.47	6.78	5.73	7.11164	5.82861	4.31251
COL13A1	collagen, type XIII, alpha 1	protein coding	ENSG00000197467	3.13	2.78	0.72	0.48	7.32	9.17	9.08	5.26	3.65326	6.7865	6.43071
S100P	S100 calcium binding protein P	protein coding	ENSG00000163993	-0.19	2.78	1.27	0.85	0.12	5.65	5.41	4.11	2.91335	2.72134	5.69628
SPPL2A	signal peptide peptidase like 2A	protein coding	ENSG00000138600	0.05	-2.78	0.44	0.29	0.09	12.64	12.37	8.18	9.39019	9.43893	6.61084
EVL	Enah/Vasp-like	protein coding	ENSG00000196405	0.63	-2.78	0.58	0.39	1.48	10.68	10.79	7.31	8.44986	9.08417	5.67315
MVP	major vault protein	protein coding	ENSG00000013364	0.36	-2.78	0.59	0.39	0.68	10.54	10.47	12.72	13.892	14.2567	11.1112
TNFRSF25	tumor necrosis factor receptor superfamily, member 25	protein coding	ENSG00000215788	-0.16	-2.78	0.75	0.5	0.19	8.95	8.56	9.47	10.7129	10.5502	7.92947
Hs.709582		(NA)		-0.3	-2.78	0.87	0.58	0.32	7.94	7.49	5.07	6.323	6.02285	3.54466
TMPO	thymopoietin	protein coding	ENSG00000120802	1.75	2.77	1.22	0.82	2.12	5.83	5.18	4.82	3.38834	5.14181	6.15747
DENND2C	DENN/MADD domain containing 2C	protein coding	ENSG00000175984	-0.76	-2.77	0.5	0.33	2.3	11.72	11.09	6.25	7.55456	6.79632	4.7852
ZFHX2	zinc finger homeobox 2	protein coding	ENSG00000136367	-0.37	-2.77	0.86	0.58	0.41	7.94	7.46	4.39	5.64501	5.27957	2.87852
PPP2CB	protein phosphatase 2, catalytic subunit, beta isozyme	protein coding	ENSG00000104695	0.45	-2.76	0.59	0.4	0.88	10.44	10.42	7.9	9.05382	9.49974	6.29194
MSH3	mutS homolog 3	protein coding	ENSG00000113318	0.61	-2.76	0.7	0.47	1.08	9.32	9.41	6.07	7.20357	7.81477	4.44566
LINC00467	lincRNA 467	lincRNA		-0.4	-2.76	0.74	0.49	0.57	8.92	8.42	6.79	8.05142	7.64861	5.29197
NAIP	NLR family, apoptosis inhibitory protein	protein coding	ENSG00000249437	-1.55	-2.76	0.93	0.62	2.59	7.48	6.8	4.47	5.87362	4.32789	3.11393
PSORS1C1	psoriasis susceptibility 1 candidate 1	protein coding	ENSG00000206458	0.76	-2.76	0.98	0.66	0.91	7.1	7.24	5.57	6.68395	7.44018	3.92654
GLTP	glycolipid transfer protein	protein coding	ENSG00000139433	-0.19	-2.76	1.19	0.79	0.13	5.98	5.56	5.2	6.43105	6.24181	3.66608
Hs.633613		(NA)		0.36	-2.75	0.72	0.48	0.52	9.07	8.99	4.73	5.89165	6.25622	3.13916
RRAGB	Ras-related GTP binding B	protein coding	ENSG00000083750	-0.16	2.74	0.54	0.36	0.26	11.03	10.83	6.15	4.97478	4.81927	7.7153
A_33_P3246505		(NA)		0.19	2.74	0.75	0.5	0.23	8.78	8.38	5.11	3.88325	4.07694	6.6209
KRT34	keratin 34, type I	protein coding	ENSG00000262748	-1.44	2.74	1.3	0.87	1.5	5.44	5.98	5.72	4.69986	3.25908	7.44436
CD14	CD14 molecule	protein coding	ENSG00000170458	0.5	-2.74	0.49	0.32	1.36	11.8	11.84	9.43	10.5652	11.0674	7.82425
EPB41L1	erythrocyte membrane protein band 4.1-like 1	protein coding	ENSG00000088367	0.19	-2.74	0.57	0.38	0.31	10.66	10.48	10.44	11.6096	11.7982	8.87211
ERAP2	endoplasmic reticulum aminopeptidase 2	protein coding	ENSG00000164308	-1.72	-2.74	0.95	0.63	2.86	7.26	6.6	5.66	7.07609	5.35657	4.33702
CAPN3	calpain 3, (p94)	protein coding	ENSG00000092529	-1.43	-2.74	1.06	0.71	1.95	6.6	5.92	4.06	5.43386	4.00457	2.69756
A_21_P0003259		(NA)		-0.89	-2.73	0.79	0.53	1.54	8.45	7.8	4.33	5.64026	4.74712	2.90682
AREG	amphiregulin	protein coding	ENSG00000109321	-2.07	-2.73	0.91	0.61	3.78	7.5	6.92	11.05	12.5068	10.4361	9.77974
DHDH	dihydrodiol dehydrogenase (dimeric)	protein coding	ENSG00000104808	-3.39	-2.73	1.35	0.9	4.23	5.19	5.19	4.76	6.37407	2.98874	3.64564
PPFIBP1	PTPRF interacting protein, binding protein 1 (liprin beta 1)	protein coding	ENSG00000110841	-0.3	-2.72	0.63	0.42	0.48	9.87	9.42	8.47	9.69779	9.39746	6.98241
SLC35A1	solute carrier family 35 (CMP-sialic acid transporter), member A1	protein coding	ENSG00000164414	-0.09	-2.72	0.7	0.47	0.1	9.18	8.83	5.81	7.01331	6.92653	4.29727
RALGAPA1	Ral GTPase activating protein, alpha subunit 1 (catalytic)	protein coding	ENSG00000174373	-0.2	-2.71	0.67	0.45	0.26	9.48	9.07	7.32	8.52799	8.3328	5.81647
NUDT7	nudix (nucleoside diphosphate linked moiety X)-type motif 7	protein coding	ENSG00000140876	-0.68	-2.71	0.82	0.55	1.01	8.14	7.54	4.16	5.42921	4.74652	2.72416
C16orf45	chromosome 16 open reading frame 45	protein coding	ENSG00000278823	0.33	-2.71	0.92	0.62	0.33	7.38	7.25	7.17	8.31635	8.64444	5.60609
RIBC1	RIB43A domain with coiled-coils 1	protein coding	ENSG00000158423	-2.02	-2.71	1	0.67	3.27	6.88	6.29	4.39	5.82795	3.81112	3.11691
TRMT10B	tRNA methyltransferase 10 homolog B (S. cerevisiae)	protein coding	ENSG00000165275	-0.44	-2.7	0.73	0.49	0.67	8.89	8.37	4.58	5.81988	5.3752	3.12179
TTF1	transcription termination factor, RNA polymerase I	protein coding	ENSG00000125482	-0.25	-2.7	0.85	0.57	0.26	7.91	7.48	6.14	7.35354	7.10477	4.64857
A_24_P92163		(NA)		0.44	2.69	0.75	0.5	0.63	8.66	8.14	6.22	4.9869	5.42943	7.67757
ENSG00000250999		asRNA	ENSG00000250999	-1.98	-2.69	0.74	0.49	4.54	8.76	8.15	4.18	5.60352	3.62241	2.91043
GAS8	growth arrest-specific 8	protein coding	ENSG00000141013	-1.12	-2.69	0.83	0.55	1.96	8.02	7.34	5.83	7.14719	6.02568	4.45822
RSRP1	arginine/serine-rich protein 1	protein coding	ENSG00000117616	0.08	2.68	0.51	0.34	0.13	11.25	10.91	8.64	7.45465	7.53609	10.1298
SEMA3D	sema domain, immunoglobulin domain (Ig), short basic domain, secreted, (semaphorin) 3D	protein coding	ENSG00000153993	1.22	2.68	0.91	0.61	1.95	7.42	6.73	3.94	2.61635	3.83974	5.29495
HMGCL	3-hydroxymethyl-3-methylglutaryl-CoA lyase	protein coding	ENSG00000117305	0.23	-2.68	0.63	0.42	0.35	9.86	9.7	7.6	8.74012	8.97157	6.06377
TMTC2	transmembrane and tetratricopeptide repeat containing 2	protein coding	ENSG00000179104	1.23	-2.68	1.33	0.89	1.17	5.18	5.57	4.77	5.7847	7.01572	3.10227
A_21_P0006370		(NA)		-0.19	2.67	0.97	0.65	0.16	6.97	6.75	3.9	2.75828	2.57121	5.42634
MPC1	mitochondrial pyruvate carrier 1	protein coding	ENSG00000060762	0.2	-2.67	0.56	0.38	0.34	10.55	10.38	8.41	9.55369	9.75591	6.88804
AP3B1	adaptor-related protein complex 3, beta 1 subunit	protein coding	ENSG00000132842	0.62	-2.67	0.69	0.46	1.12	9.16	9.26	8.14	9.23228	9.85271	6.56559
ZNF394	zinc finger protein 394	protein coding	ENSG00000160908	-0.1	-2.67	0.73	0.49	0.11	8.84	8.48	6.76	7.9373	7.84142	5.26293
DENND2D	DENN/MADD domain containing 2D	protein coding	ENSG00000162777	-0.88	-2.67	0.77	0.51	1.57	8.5	7.85	5.19	6.4692	5.5903	3.79834
PTGFR	prostaglandin F receptor (FP)	protein coding	ENSG00000122420	0.87	-2.66	1.27	0.85	0.78	5.37	5.54	5.31	6.36523	7.24014	3.7043
A_33_P3278868		(NA)		-1.69	2.65	0.57	0.38	5.06	10.41	11.46	8.53	7.58511	5.89325	10.2303
RIMKLB	ribosomal modification protein rimK-like family member B	protein coding	ENSG00000166532	-0.41	2.65	0.7	0.47	0.64	9.02	8.97	8.78	7.67729	7.26356	10.3233
DNAJC7	DnaJ (Hsp40) homolog, subfamily C, member 7	protein coding	ENSG00000168259	-0.3	-2.65	0.6	0.4	0.52	10.1	9.65	7.36	8.55671	8.25299	5.90738
DGKA	diacylglycerol kinase, alpha 80kDa	protein coding	ENSG00000065357	-0.15	-2.65	0.67	0.45	0.2	9.34	8.95	6.73	7.90864	7.75606	5.25419
MIPEP	mitochondrial intermediate peptidase	protein coding	ENSG00000027001	0.39	-2.65	0.7	0.47	0.59	9.06	8.99	6.28	7.39397	7.78254	4.74594
Hs.657687		(NA)		-0.91	-2.65	0.75	0.5	1.72	8.63	7.97	6.06	7.33752	6.42323	4.68409
SPTLC3	serine palmitoyltransferase, long chain base subunit 3	protein coding	ENSG00000172296	0.98	-2.65	1.3	0.87	0.89	5.24	5.48	4.71	5.7474	6.72901	3.098
EIF2AK3	eukaryotic translation initiation factor 2-alpha kinase 3	protein coding	ENSG00000172071	0.98	2.64	0.61	0.41	2.49	9.98	9.3	6.1	4.82161	5.80571	7.46227
SNORA48	small nucleolar RNA, H/ACA box 48	other ncRNA	ENSG00000209582	0.55	2.64	0.86	0.58	0.71	7.65	7.09	7.23	6.00806	6.56289	8.64885
DBR1	debranching RNA lariats 1	protein coding	ENSG00000138231	0.15	2.64	0.86	0.58	0.14	7.64	7.25	6.58	5.4087	5.55435	8.04649
NT5M	5',3'-nucleotidase, mitochondrial	protein coding	ENSG00000205309	-0.69	-2.64	0.88	0.59	0.93	7.5	6.9	5.71	6.94922	6.26064	4.31296
ABCC3	ATP-binding cassette, sub-family C (CFTR/MRP), member 3	protein coding	ENSG00000108846	1.22	-2.64	1.05	0.7	1.6	6.42	6.9	7.8	8.80424	10.0281	6.16328
DCDC2C	doublecortin domain containing 2C	protein coding	ENSG00000214866	-0.12	2.63	1.22	0.81	0.08	5.56	5.28	3.81	2.67002	2.55129	5.30338
ZNFX1	zinc finger, NFX1-type containing 1	protein coding	ENSG00000124201	-0.51	-2.62	0.77	0.51	0.74	8.34	7.79	6.57	7.78156	7.27317	5.16343
IFT81	intraflagellar transport 81	protein coding	ENSG00000122970	0.19	-2.62	0.77	0.51	0.21	8.32	8.12	5.11	6.23443	6.42446	3.61561
ANGPTL4	angiopoietin-like 4	protein coding	ENSG00000167772	-1.04	-2.62	0.77	0.52	1.95	8.28	7.6	12.59	13.8641	12.8219	11.2486
MYBBP1A	MYB binding protein (P160) 1a	protein coding	ENSG00000132382	-0.93	-2.62	0.85	0.57	1.46	7.67	7.01	6.17	7.42931	6.50372	4.81185
PRKAB2	protein kinase, AMP-activated, beta 2 non-catalytic subunit	protein coding	ENSG00000131791	0.89	2.61	0.5	0.34	2.74	10.65	9.99	8.13	6.79499	7.68312	9.40248
ZMYM5	zinc finger, MYM-type 5	protein coding	ENSG00000132950	0.13	2.61	0.7	0.47	0.15	8.9	8.53	6.14	4.98209	5.11124	7.58752
A_22_P00015400		(NA)		0.38	2.61	1.05	0.7	0.34	6.38	5.89	4.98	3.78692	4.16901	6.40037
TEAD1	TEA domain family member 1 (SV40 transcriptional enhancer factor)	protein coding	ENSG00000187079	0.15	-2.61	0.55	0.37	0.24	10.6	10.4	9.61	10.7279	10.8749	8.12284
MSRB2	methionine sulphoxide reductase B2	protein coding	ENSG00000148450	-0.06	-2.61	0.64	0.43	0.07	9.56	9.22	9.73	10.8823	10.8228	8.27189
CASC10	cancer susceptibility candidate 10	protein coding	ENSG00000204682	0.76	-2.61	0.95	0.63	0.96	7	7.17	5.25	6.29403	7.05137	3.6841
INPP5F	inositol polyphosphate-5-phosphatase F	protein coding	ENSG00000198825	-0.03	2.6	0.42	0.28	0.05	12.39	12.11	9.48	8.34635	8.31845	10.9436
KIF7	kinesin family member 7	protein coding	ENSG00000166813	-0.58	-2.6	0.7	0.47	1	8.87	8.29	3.81	5.01591	4.43625	2.41807
A_21_P0014441		(NA)		0.94	2.59	0.92	0.61	1.35	7.14	6.49	4.22	2.96787	3.91123	5.5596
CCL26	chemokine (C-C motif) ligand 26	protein coding	ENSG00000006606	-3.02	2.59	1.25	0.83	4.07	5.33	7.25	6.25	5.49815	2.4784	8.08625
STX8	syntaxin 8	protein coding	ENSG00000170310	0.82	-2.59	0.68	0.45	1.7	9.12	9.4	7.04	8.07023	8.89352	5.47556
CACNG6	calcium channel, voltage-dependent, gamma subunit 6	protein coding	ENSG00000130433	-0.24	-2.59	0.7	0.47	0.32	8.87	8.44	8.45	9.61818	9.37935	7.02389
PNPT1	polyribonucleotide nucleotidyltransferase 1	protein coding	ENSG00000138035	-0.53	-2.59	0.91	0.6	0.63	7.21	6.66	8.26	9.46117	8.92912	6.87078
PANX2	pannexin 2	protein coding	ENSG00000073150	-0.11	2.58	0.66	0.44	0.14	9.23	9	3.68	2.56938	2.45931	5.14939
Hs.249591		(NA)		0.22	-2.58	0.51	0.34	0.42	11.05	10.89	7.17	8.27093	8.48798	5.69228
IQCK	IQ motif containing K	protein coding	ENSG00000174628	-0.09	-2.58	0.57	0.38	0.13	10.31	9.96	7.33	8.47465	8.38375	5.89302
SPATA7	spermatogenesis associated 7	protein coding	ENSG00000042317	-0.94	-2.58	0.64	0.43	2.18	9.49	8.81	6.94	8.1862	7.25037	5.60616
EIF2B3	eukaryotic translation initiation factor 2B, subunit 3 gamma, 58kDa	protein coding	ENSG00000070785	0.04	-2.58	0.81	0.54	0.03	7.95	7.65	9.05	10.1721	10.2089	7.59027
ABHD3	abhydrolase domain containing 3	protein coding	ENSG00000158201	0.03	-2.58	0.87	0.58	0.02	7.42	7.12	4.08	5.2102	5.23746	2.62607
RNF214	ring finger protein 214	protein coding	ENSG00000167257	0.19	-2.58	0.94	0.63	0.17	6.95	6.74	5.38	6.47903	6.67176	3.9035
CHD5	chromodomain helicase DNA binding protein 5	protein coding	ENSG00000116254	-2.75	-2.58	1.04	0.69	4.5	6.34	6.11	4.01	5.47813	2.7232	2.90105
GET4	golgi to ER traffic protein 4 homolog (S. cerevisiae)	protein coding	ENSG00000239857	-0.5	2.57	0.58	0.39	1.06	10.11	10.15	11.3	10.2408	9.7407	12.8148
ZNF839	zinc finger protein 839	protein coding	ENSG00000022976	-0.07	-2.57	0.59	0.39	0.1	10.02	9.68	5.68	6.81875	6.74488	4.24382
CPPED1	calcineurin-like phosphoesterase domain containing 1	protein coding	ENSG00000103381	0.44	-2.57	0.6	0.4	0.84	9.82	9.82	7.5	8.57179	9.01133	6.00433
Hs.133261		(NA)		0.05	-2.57	0.71	0.47	0.05	8.78	8.51	4.46	5.57628	5.62408	3.00523
KLHL29	kelch-like family member 29	protein coding	ENSG00000119771	0.28	-2.57	0.79	0.53	0.33	8.03	7.88	6.9	7.99493	8.27067	5.4237
ATP9B	ATPase, class II, type 9B	protein coding	ENSG00000166377	0.24	-2.57	0.9	0.6	0.24	7.23	7.06	6.04	7.1349	7.37466	4.56357
PIK3C2B	phosphatidylinositol-4-phosphate 3-kinase, catalytic subunit type 2 beta	protein coding	ENSG00000133056	0.23	-2.57	0.92	0.61	0.22	7.08	6.89	5.28	6.37905	6.60998	3.81039
ZNF674-AS1	ZNF674 antisense RNA 1 (head to head)	lincRNA	ENSG00000230844	-0.3	2.56	0.52	0.35	0.62	10.86	10.76	6.95	5.87105	5.57156	8.43017
Hs.621195		(NA)		0	2.56	0.57	0.38	0.01	10.18	9.88	5.84	4.71676	4.72156	7.27728
TSSC1	tumour suppressing subtransferable candidate 1	protein coding	ENSG00000032389	0.12	-2.56	0.67	0.45	0.15	9.13	8.9	8.72	9.82401	9.94596	7.26029
MPP2	membrane protein, palmitoylated 2 (MAGUK p55 subfamily member 2)	protein coding	ENSG00000108852	0.27	-2.56	0.95	0.64	0.25	6.83	6.67	4.37	5.45855	5.72917	2.89702
A_33_P3320538		(NA)		0.01	2.55	0.69	0.46	0.01	8.87	8.56	6.56	5.44475	5.45115	7.99955
SNORD55	small nucleolar RNA, C/D box 55	other ncRNA	ENSG00000264294	0.24	2.55	0.77	0.51	0.29	8.15	7.71	6.02	4.87475	5.11728	7.42165
RGS16	regulator of G-protein signaling 16	protein coding	ENSG00000143333	-0.24	2.55	1.21	0.8	0.17	5.45	5.24	5.5	4.41137	4.16805	6.96568
FAM228B	family with sequence similarity 228, member B	protein coding	ENSG00000219626	-0.74	-2.55	0.58	0.39	1.8	10.02	9.39	7.09	8.29527	7.554	5.74682
C11orf49	chromosome 11 open reading frame 49	protein coding	ENSG00000149179	0.94	-2.55	0.83	0.56	1.55	7.65	8	6.98	7.97961	8.92388	5.43229
ABCA3	ATP-binding cassette, sub-family A (ABC1), member 3	protein coding	ENSG00000167972	-0.24	-2.55	0.9	0.6	0.24	7.13	6.69	5.08	6.22586	5.98399	3.67957
P4HA1	prolyl 4-hydroxylase, alpha polypeptide I	protein coding	ENSG00000122884	-0.01	-2.55	0.92	0.62	0.01	7	6.67	9.23	10.3452	10.3309	7.79226
C11orf63	chromosome 11 open reading frame 63	protein coding	ENSG00000109944	-0.71	-2.55	0.93	0.62	0.89	6.94	6.33	3.85	5.05329	4.3443	2.5031
CDK8	cyclin-dependent kinase 8	protein coding	ENSG00000132964	0.58	-2.54	0.59	0.39	1.3	9.97	10.08	4.4	5.44246	6.02617	2.90268
DCP1B	decapping mRNA 1B	protein coding	ENSG00000151065	-1.04	-2.54	0.64	0.43	2.52	9.37	8.68	8.38	9.61557	8.57121	7.07928
HIBADH	3-hydroxyisobutyrate dehydrogenase	protein coding	ENSG00000106049	1.22	-2.54	0.68	0.45	2.85	8.96	9.59	6.94	7.89625	9.11798	5.36035
DYNC2H1	dynein, cytoplasmic 2, heavy chain 1	protein coding	ENSG00000187240	0.2	-2.54	0.81	0.54	0.21	7.84	7.65	4.92	6.00249	6.20104	3.46158
LOC102606465	uncharacterised LOC102606465	lncRNA		0.06	-2.54	1.22	0.81	0.04	5.35	5.04	6.06	7.15956	7.21888	4.61933
HMGCS1	3-hydroxy-3-methylglutaryl-CoA synthase 1 (soluble)	protein coding	ENSG00000112972	1.06	2.53	0.54	0.36	3.14	10.47	9.77	7.65	6.41201	7.46972	8.94384
Hs.732209		(NA)		0.26	2.53	0.98	0.65	0.23	6.61	6.16	4.07	2.92706	3.1835	5.45611
A_22_P00008986		(NA)		-2.45	-2.53	0.52	0.35	7.78	10.75	10.4	8.51	9.92905	7.48222	7.39417
Hs.735596		(NA)		-1.07	-2.53	0.63	0.42	2.62	9.41	8.71	4.51	5.75086	4.68418	3.22144
GBAS	glioblastoma amplified sequence	protein coding	ENSG00000146729	0.45	-2.53	1.2	0.8	0.35	5.42	5.33	5.93	6.9789	7.42477	4.45273
KATNAL2	katanin p60 subunit A-like 2	protein coding	ENSG00000167216	-1.03	-2.53	1.24	0.82	1.02	5.26	4.61	5.14	6.37711	5.34357	3.84783
TCERG1L-AS1	TCERG1L antisense RNA 1	asRNA	ENSG00000230098	-1.76	2.52	0.86	0.57	3.34	7.37	8.44	6.8	5.92294	4.1639	8.43887
GRB14	growth factor receptor-bound protein 14	protein coding	ENSG00000115290	-1.24	-2.52	0.61	0.4	3.35	9.68	8.98	6.64	7.89738	6.65378	5.37679
USP30-AS1	USP30 antisense RNA 1	asRNA		-2.65	-2.52	0.87	0.58	5.23	7.31	7.07	4.4	5.83211	3.18152	3.30893
NXF1	nuclear RNA export factor 1	protein coding	ENSG00000162231	-0.08	2.51	0.59	0.39	0.1	9.84	9.59	9.01	7.92012	7.84401	10.4322
UNKL	unkempt family zinc finger-like	protein coding	ENSG00000059145	1	2.51	0.59	0.4	2.63	9.8	9.12	6.94	5.71594	6.71963	8.23086
PAAF1	proteasomal ATPase-associated factor 1	protein coding	ENSG00000175575	-0.58	-2.51	0.51	0.34	1.54	10.84	10.25	9.14	10.3146	9.7368	7.80446
FAM149B1	family with sequence similarity 149, member B1	protein coding	ENSG00000138286	-0.23	-2.51	0.63	0.42	0.35	9.34	8.91	6.41	7.53879	7.30676	5.02939
EFCAB2	EF-hand calcium binding domain 2	protein coding	ENSG00000203666	-0.13	-2.51	0.69	0.46	0.16	8.73	8.35	4.68	5.79749	5.66385	3.28834
A_22_P00003958		(NA)		0.38	-2.51	0.73	0.49	0.54	8.4	8.33	4.09	5.13783	5.51508	2.62768
A_21_P0014231		(NA)		-1.12	-2.51	0.81	0.54	2.01	7.71	7.02	4.56	5.80379	4.68205	3.29149
TNS4	tensin 4	protein coding	ENSG00000131746	-1.04	-2.51	0.96	0.64	1.45	6.66	5.99	5.95	7.18395	6.14191	4.67068
DNAJC16	DnaJ (Hsp40) homolog, subfamily C, member 16	protein coding	ENSG00000116138	0.34	-2.51	0.97	0.65	0.33	6.62	6.49	5.2	6.2587	6.59575	3.74979
EBF3	early B-cell factor 3	protein coding	ENSG00000108001	0.68	2.5	0.6	0.4	1.57	9.74	9.13	6.06	4.88307	5.56772	7.38398
RELT	RELT tumour necrosis factor receptor	protein coding	ENSG00000054967	-0.87	2.5	0.63	0.42	2.01	9.32	9.67	9.37	8.38287	7.50986	10.8841
EEF2KMT	eukaryotic elongation factor 2 lysine methyltransferase	protein coding	ENSG00000118894	-1.07	-2.5	0.49	0.32	3.64	11.16	10.46	8.37	9.59751	8.52782	7.09629
TDRD7	tudor domain containing 7	protein coding	ENSG00000196116	0.05	-2.5	0.82	0.55	0.04	7.65	7.36	7.4	8.49453	8.54027	5.99056
MYH3	myosin, heavy chain 3, skeletal muscle, embryonic	protein coding	ENSG00000109063	-3.04	-2.5	0.83	0.55	6.28	7.58	7.61	5.34	6.81928	3.78193	4.31563
TPPP	tubulin polymerisation promoting protein	protein coding	ENSG00000171368	-0.61	2.49	0.72	0.48	1.04	8.48	8.59	4.09	3.08217	2.47652	5.56852
GADD45G	growth arrest and DNA-damage-inducible, gamma	protein coding	ENSG00000130222	-1.2	2.49	0.73	0.49	2.54	8.33	8.95	8.58	7.63818	6.43387	10.1292
SNORA20	small nucleolar RNA, H/ACA box 20	other ncRNA	ENSG00000207392	-0.48	2.49	1.07	0.72	0.45	5.96	5.92	3.89	2.85629	2.37361	5.34944
RTN2	reticulon 2	protein coding	ENSG00000125744	0.61	-2.49	0.79	0.53	0.91	7.82	7.93	5.44	6.45557	7.06634	3.9642
C17orf97	chromosome 17 open reading frame 97	protein coding	ENSG00000187624	-0.52	-2.49	0.89	0.59	0.62	7.07	6.51	5.27	6.41948	5.90444	3.93389
NUP50-AS1	NUP50 antisense RNA 1 (head to head)	asRNA		-1.01	-2.49	1.09	0.73	1.17	5.86	5.2	5.91	7.12369	6.11161	4.63757
Hs.584854		(NA)		2.07	2.48	0.98	0.66	3.45	6.46	5.94	5.37	4.025	6.09078	6.50775
SLC33A1	solute carrier family 33 (acetyl-CoA transporter), member 1	protein coding	ENSG00000169359	0.3	-2.48	0.7	0.46	0.42	8.64	8.53	4.84	5.88988	6.18969	3.41124
SCLT1	sodium channel and clathrin linker 1	protein coding	ENSG00000151466	0.23	-2.48	0.78	0.52	0.27	7.89	7.72	4.83	5.88139	6.11259	3.4025
IL24	interleukin 24	protein coding	ENSG00000162892	0.13	2.47	0.56	0.37	0.2	10.12	9.74	3.69	2.59434	2.72439	5.06582
EIF5	eukaryotic translation initiation factor 5	protein coding	ENSG00000100664	-1.29	2.47	0.63	0.42	3.36	9.33	10.06	7.13	6.20977	4.92245	8.68158
A_33_P3286929		(NA)		-3.21	-2.47	0.6	0.4	8.7	9.66	9.91	7.76	9.24706	6.03646	6.77634
INTU	inturned planar cell polarity protein	protein coding	ENSG00000164066	-1.16	-2.47	0.78	0.52	2.23	7.87	7.18	3.94	5.16642	4.00608	2.70068
LOC389247	uncharacterised LOC389247	lncRNA		-0.89	-2.47	0.79	0.53	1.54	7.8	7.14	3.73	4.92298	4.03005	2.45331
TMOD4	tropomodulin 4 (muscle)	protein coding	ENSG00000163157	-2.42	-2.47	0.95	0.63	4.3	6.64	6.29	3.97	5.35233	2.93362	2.87807
TEX40	testis expressed 40	protein coding		-2.13	-2.47	0.96	0.64	3.68	6.57	6.08	5.33	6.67564	4.54491	4.20433
ZG16B	zymogen granule protein 16B	protein coding	ENSG00000162078	-0.27	-2.47	1.07	0.71	0.22	5.93	5.47	5.42	6.53323	6.26265	4.06077
THSD4	thrombospondin, type I, domain containing 4	protein coding	ENSG00000187720	0.56	-2.47	1.1	0.73	0.53	5.76	5.77	5	6.00687	6.56995	3.54112
SMARCC2	SWI/SNF related, matrix associated, actin dependent regulator of chromatin, subfamily c, member 2	protein coding	ENSG00000139613	-0.19	-2.46	0.49	0.33	0.37	10.92	10.51	10.78	11.8762	11.6873	9.42042
CUEDC1	CUE domain containing 1	protein coding	ENSG00000180891	-0.06	-2.46	0.77	0.51	0.06	7.93	7.59	6.09	7.17352	7.11724	4.71591
ZNF385D	zinc finger protein 385D	protein coding	ENSG00000151789	0.36	-2.46	0.86	0.57	0.41	7.24	7.15	5.26	6.29097	6.64999	3.83471
RSG1	REM2 and RAB-like small GTPase 1	protein coding	ENSG00000132881	-0.31	-2.45	0.71	0.47	0.43	8.42	7.95	5.16	6.27383	5.96237	3.82663
Hs.123633		(NA)		-0.94	-2.45	0.76	0.51	1.74	8.01	7.34	4.15	5.34124	4.40227	2.88732
SEMA3B	sema domain, immunoglobulin domain (Ig), short basic domain, secreted, (semaphorin) 3B	protein coding	ENSG00000012171	-0.92	-2.45	0.76	0.51	1.69	7.97	7.3	8.14	9.32483	8.4037	6.87496
CMC1	C-x(9)-C motif containing 1	protein coding	ENSG00000187118	0.19	-2.45	0.78	0.52	0.22	7.82	7.63	9.11	10.1592	10.3538	7.70444
HEATR5A	HEAT repeat containing 5A	protein coding	ENSG00000129493	0.33	-2.45	0.81	0.54	0.4	7.57	7.46	6.54	7.5696	7.89971	5.12129
PGM2L1	phosphoglucomutase 2-like 1	protein coding	ENSG00000165434	0.07	-2.45	0.81	0.54	0.06	7.54	7.26	5.88	6.93922	7.00498	4.49341
ARFIP1	ADP-ribosylation factor interacting protein 1	protein coding	ENSG00000164144	0.24	-2.45	0.83	0.55	0.27	7.42	7.25	7.82	8.86453	9.1093	6.41455
PAPPA	pregnancy-associated plasma protein A, pappalysin 1	protein coding	ENSG00000182752	-1.32	-2.45	0.87	0.58	2.28	7.09	6.41	11.06	12.301	10.9768	9.85102
PRKD1	protein kinase D1	protein coding	ENSG00000184304	1.25	-2.45	1.02	0.68	1.71	6.19	6.76	5.21	6.12633	7.37193	3.6722
SNORA84	small nucleolar RNA, H/ACA box 84	other ncRNA	ENSG00000239183	0.3	2.44	0.93	0.62	0.29	6.67	6.2	5.43	4.3235	4.62088	6.76271
SORBS2	sorbin and SH3 domain containing 2	protein coding	ENSG00000154556	-0.01	-2.44	0.81	0.54	0.01	7.54	7.22	6.48	7.54442	7.52949	5.10547
GRAMD1C	GRAM domain containing 1C	protein coding	ENSG00000178075	0.03	-2.44	0.84	0.56	0.03	7.32	7.03	4.72	5.7801	5.81378	3.34356
ANKEF1	ankyrin repeat and EF-hand domain containing 1	protein coding		-1.17	-2.44	0.85	0.57	2	7.24	6.55	3.49	4.70003	3.53403	2.26461
ZNF395	zinc finger protein 395	protein coding	ENSG00000186918	0.17	-2.44	0.88	0.59	0.16	7.02	6.8	7.87	8.91083	9.08328	6.47369
MPHOSPH8	M-phase phosphoprotein 8	protein coding	ENSG00000196199	-0.24	-2.44	1.01	0.68	0.2	6.17	5.73	6.06	7.15713	6.92039	4.72055
SNORD38B	small nucleolar RNA, C/D box 38B	other ncRNA	ENSG00000281859	0.34	2.43	0.85	0.57	0.38	7.22	6.73	7.15	6.0465	6.38389	8.47226
SNORA62	small nucleolar RNA, H/ACA box 62	other ncRNA	ENSG00000202363	0.02	2.43	0.92	0.61	0.01	6.74	6.41	5.25	4.18201	4.19773	6.61542
TRIO	trio Rho guanine nucleotide exchange factor	protein coding	ENSG00000038382	-0.25	-2.43	0.39	0.26	0.69	12.51	12.07	9.03	10.1253	9.8802	7.69902
FBXO2	F-box protein 2	protein coding	ENSG00000116661	-0.2	-2.43	0.56	0.37	0.35	10.02	9.6	6.52	7.61265	7.40889	5.18245
VSTM2L	V-set and transmembrane domain containing 2 like	protein coding	ENSG00000132821	-0.43	-2.43	0.57	0.38	0.89	9.86	9.33	7.46	8.57442	8.14427	6.14588
FGFR1OP	FGFR1 oncogene partner	protein coding	ENSG00000213066	-0.35	-2.43	0.7	0.47	0.51	8.49	7.99	6.15	7.25844	6.9112	4.82562
RPS6KA2	ribosomal protein S6 kinase, 90kDa, polypeptide 2	protein coding	ENSG00000071242	0.68	-2.43	0.72	0.48	1.19	8.25	8.43	10.84	11.8139	12.4928	9.38376
NMNAT1	nicotinamide nucleotide adenylyltransferase 1	protein coding	ENSG00000173614	-0.67	-2.43	0.78	0.52	1.06	7.77	7.15	5.01	6.16059	5.48757	3.7304
ADAMTS7P1	ADAMTS7 pseudogene 1	pseudogene		-0.23	-2.43	0.85	0.56	0.24	7.25	6.81	6.28	7.36913	7.14113	4.9424
LINC01583	lincRNA 1583	lincRNA	ENSG00000259518	-1.12	-2.43	0.9	0.6	1.74	6.86	6.18	4.07	5.27742	4.15872	2.84387
A_22_P00015672		(NA)		0.04	2.42	0.65	0.43	0.05	8.95	8.62	6.65	5.5894	5.6335	8.0114
ALCAM	activated leukocyte cell adhesion molecule	protein coding	ENSG00000170017	3.7	2.42	0.77	0.51	7.97	7.85	8.55	9.84	8.32152	12.0227	10.7442
SCARNA20	small Cajal body-specific RNA 20	other ncRNA	ENSG00000252577	1.51	2.42	1.02	0.68	2.22	6.12	5.47	4.91	3.65888	5.1695	6.08147
A_33_P3325866		(NA)		0.69	2.42	1.19	0.8	0.62	5.22	4.63	3.92	2.7788	3.46961	5.20009
SLC24A1	solute carrier family 24 (sodium/potassium/calcium exchanger), member 1	protein coding	ENSG00000074621	0.47	-2.42	0.59	0.39	0.95	9.57	9.6	3.87	4.87052	5.3397	2.45281
SLC25A12	solute carrier family 25 (aspartate/glutamate carrier), member 12	protein coding	ENSG00000115840	0.28	-2.42	0.62	0.41	0.44	9.24	9.13	7.9	8.92949	9.2046	6.50894
CCDC122	coiled-coil domain containing 122	protein coding	ENSG00000151773	-0.25	-2.42	0.72	0.48	0.32	8.23	7.78	5.01	6.09943	5.85099	3.684
FAF1	Fas (TNFRSF6) associated factor 1	protein coding	ENSG00000185104	0.44	-2.42	0.8	0.53	0.59	7.59	7.57	7.41	8.4095	8.85104	5.98849
FOXD4	forkhead box D4	protein coding	ENSG00000170122	-3.27	-2.42	0.81	0.54	6.83	7.47	7.78	5.15	6.62084	3.35146	4.20282
PIP5KL1	phosphatidylinositol-4-phosphate 5-kinase-like 1	protein coding	ENSG00000167103	-0.8	-2.42	0.92	0.61	1.07	6.7	6.06	4.09	5.24912	4.44994	2.83215
A_32_P180265		(NA)		-0.98	-2.42	1.13	0.75	1.07	5.51	4.86	4.6	5.78592	4.80431	3.36332
NET1	neuroepithelial cell transforming 1	protein coding	ENSG00000173848	-0.14	2.41	0.62	0.41	0.19	9.22	9.01	8.81	7.76724	7.62675	10.1815
HIST2H2AA4	histone cluster 2, H2aa4	protein coding	ENSG00000272196	-0.82	2.41	0.91	0.61	1.11	6.7	6.95	8.92	7.96754	7.15063	10.3728
CDIP1	cell death-inducing p53 target 1	protein coding	ENSG00000274336	-0.78	-2.41	0.51	0.34	2.34	10.6	9.95	9.35	10.5075	9.72452	8.09671
KRCC1	lysine-rich coiled-coil 1	protein coding	ENSG00000172086	0.19	-2.41	0.81	0.54	0.2	7.45	7.26	7.31	8.33823	8.53031	5.9244
HECW2	HECT, C2 and WW domain containing E3 ubiquitin protein ligase 2	protein coding	ENSG00000138411	-1.6	-2.41	0.91	0.61	2.77	6.76	6.12	4.28	5.53306	3.93231	3.12018
KIAA1671	KIAA1671	protein coding	ENSG00000197077	0.88	-2.41	0.95	0.63	1.17	6.48	6.77	5.76	6.70367	7.58203	4.29549
FAM86C1	family with sequence similarity 86, member C1	protein coding	ENSG00000158483	-0.57	-2.41	1.02	0.68	0.59	6.06	5.49	5.89	7.02028	6.45018	4.6084
ERI3	ERI1 exoribonuclease family member 3	protein coding	ENSG00000117419	3.36	2.4	0.79	0.53	7.16	7.6	8.01	5.29	3.81719	7.17539	6.21799
A_21_P0011124		(NA)		1.12	2.4	0.85	0.56	1.9	7.17	6.49	4.39	3.2018	4.31766	5.60317
HBA2	haemoglobin, alpha 2	protein coding	ENSG00000188536	0.74	2.4	1.18	0.79	0.69	5.22	4.61	3.86	2.72069	3.45993	5.12474
ABAT	4-aminobutyrate aminotransferase	protein coding	ENSG00000183044	0	-2.4	0.71	0.47	0	8.32	8.01	6.37	7.42569	7.42192	5.02114
ATAD2	ATPase family, AAA domain containing 2	protein coding	ENSG00000156802	-0.64	-2.4	0.72	0.48	1.11	8.23	7.62	7.22	8.35395	7.71445	5.95315
CHST15	carbohydrate (N-acetylgalactosamine 4-sulphate 6-O) sulphotransferase 15	protein coding	ENSG00000182022	-0.82	-2.4	0.78	0.52	1.4	7.72	7.07	5.67	6.82388	6.00363	4.4222
MAP2	microtubule-associated protein 2	protein coding	ENSG00000078018	0.7	-2.4	0.78	0.52	1.12	7.71	7.89	8.49	9.45388	10.1534	7.0498
ZNF425	zinc finger protein 425	protein coding	ENSG00000204947	-0.91	-2.4	0.91	0.6	1.31	6.76	6.1	6.02	7.18351	6.27346	4.78093
NEBL	nebulette	protein coding	ENSG00000078114	0.69	-2.4	0.94	0.62	0.86	6.55	6.7	4.17	5.13147	5.82142	2.73273
ATP6V0E2-AS1	ATP6V0E2 antisense RNA 1	asRNA	ENSG00000204934	-2.33	-2.4	0.96	0.64	4.06	6.37	6.01	4.95	6.29027	3.95773	3.89102
B3GALT2	UDP-Gal:betaGlcNAc beta 1,3-galactosyltransferase, polypeptide 2	protein coding	ENSG00000162630	1.02	2.39	0.91	0.61	1.51	6.67	6	4.53	3.3527	4.3705	5.74373
SNORA80B	small nucleolar RNA, H/ACA box 80B	other ncRNA	ENSG00000206633	1.18	2.39	1.14	0.76	1.36	5.4	4.74	4.46	3.26309	4.44108	5.65374
NDUFB6	NADH dehydrogenase (ubiquinone) 1 beta subcomplex, 6, 17kDa	protein coding	ENSG00000165264	0.02	-2.39	0.52	0.35	0.03	10.34	10.06	10.34	11.3784	11.4016	8.98773
SGCG	sarcoglycan, gamma (35kDa dystrophin-associated glycoprotein)	protein coding	ENSG00000102683	0.11	-2.39	0.89	0.59	0.1	6.84	6.58	4.33	5.36531	5.47253	2.97162
GPHN	gephyrin	protein coding	ENSG00000171723	-0.34	-2.39	1.14	0.76	0.27	5.41	4.91	5.76	6.84695	6.50743	4.45644
HSPB8	heat shock 22kDa protein 8	protein coding	ENSG00000152137	-0.24	2.38	0.6	0.4	0.38	9.32	9.18	6.14	5.1327	4.89591	7.50771
TXNL4B	thioredoxin-like 4B	protein coding	ENSG00000140830	-0.07	2.38	0.61	0.41	0.08	9.19	8.93	6.09	5.05392	4.98875	7.43144
HBEGF	heparin-binding EGF-like growth factor	protein coding	ENSG00000113070	-0.47	2.38	0.85	0.57	0.59	7.12	7.12	6.37	5.38376	4.91159	7.76782
CREBZF	CREB/ATF bZIP transcription factor	protein coding	ENSG00000137504	1.26	2.38	0.86	0.57	2.17	7.01	6.33	4.43	3.23452	4.48997	5.61183
SDSL	serine dehydratase-like	protein coding	ENSG00000139410	-1	-2.38	0.56	0.37	2.83	9.81	9.12	9.54	10.7104	9.70671	8.33214
C12orf60	chromosome 12 open reading frame 60	protein coding	ENSG00000182993	-0.51	-2.38	0.68	0.45	0.87	8.5	7.94	3.61	4.71721	4.20844	2.341
GTF2IP12	general transcription factor IIi pseudogene 12	pseudogene	ENSG00000283050	-0.24	-2.38	1.08	0.72	0.19	5.69	5.24	5.29	6.3595	6.12084	3.97529
MVD	mevalonate (diphospho) decarboxylase	protein coding	ENSG00000167508	-0.01	2.37	0.53	0.35	0.01	10.19	9.9	8.85	7.81448	7.80738	10.187
DBF4	DBF4 zinc finger	protein coding	ENSG00000006634	-0.36	2.37	0.55	0.37	0.72	9.87	9.83	6.93	5.94054	5.58016	8.31348
A_33_P3334047		(NA)		0.51	2.37	0.81	0.54	0.7	7.4	6.84	4.37	3.26873	3.77926	5.63989
AURKA	aurora kinase A	protein coding	ENSG00000087586	1.02	2.37	0.81	0.54	1.78	7.34	6.67	7.33	6.16342	7.1845	8.5321
LSMEM1	leucine-rich single-pass membrane protein 1	protein coding	ENSG00000181016	-0.97	2.37	0.85	0.57	1.56	7.05	7.46	6.51	5.59393	4.62248	7.96213
Hs.635664		(NA)		-0.24	2.37	0.92	0.62	0.23	6.56	6.38	3.71	2.70174	2.46187	5.0727
A_19_P00806473		(NA)		-1.4	2.37	1.05	0.7	1.93	5.84	6.55	5.43	4.57034	3.17244	6.94345
ZNF75D	zinc finger protein 75D	protein coding	ENSG00000186376	-0.35	-2.37	0.69	0.46	0.51	8.37	7.87	4.01	5.08822	4.74172	2.71964
ENSG00000261526		lincRNA	ENSG00000261526	-0.43	2.36	0.7	0.47	0.66	8.25	8.24	7.46	6.48074	6.05251	8.84503
ING1	inhibitor of growth family, member 1	protein coding	ENSG00000153487	-0.59	2.36	0.73	0.49	0.98	8.03	8.15	7.06	6.09527	5.50452	8.45974
SNORD45A	small nucleolar RNA, C/D box 45A	other ncRNA	ENSG00000207241	-0.7	2.36	0.79	0.53	1.1	7.47	7.67	4.62	3.67428	2.97302	6.0315
IL23A	interleukin 23, alpha subunit p19	protein coding	ENSG00000110944	-0.76	2.36	0.83	0.56	1.14	7.16	7.39	5.2	4.25667	3.49985	6.61981
CIART	circadian associated repressor of transcription	protein coding	ENSG00000159208	0.54	2.36	1	0.67	0.57	6.06	5.49	5.02	3.92262	4.46546	6.28261
GSS	glutathione synthetase	protein coding	ENSG00000100983	-0.65	-2.36	0.53	0.35	1.72	10.14	9.52	10.22	11.3302	10.6793	8.96824
GOLGA6L6	golgin A6 family-like 6	protein coding	ENSG00000277322	-2.81	-2.36	0.58	0.39	8	9.53	9.56	7.6	8.98028	6.16881	6.62094
FBXO36	F-box protein 36	protein coding	ENSG00000153832	0.61	-2.36	0.62	0.42	1.26	9.03	9.19	4.24	5.2008	5.81288	2.83777
GRK5	G protein-coupled receptor kinase 5	protein coding	ENSG00000198873	-0.04	-2.36	0.64	0.43	0.05	8.88	8.54	8.06	9.09299	9.04939	6.73657
BAIAP2L2	BAI1-associated protein 2-like 2	protein coding	ENSG00000128298	-2.39	-2.36	0.68	0.45	6.02	8.44	8.16	6.7	8.03427	5.63983	5.67715
LETM1	leucine zipper-EF-hand containing transmembrane protein 1	protein coding	ENSG00000168924	-0.28	-2.36	0.73	0.49	0.37	7.99	7.53	6.14	7.20706	6.92635	4.85126
Hs.550012		(NA)		-0.09	-2.36	0.79	0.53	0.09	7.47	7.1	4.32	5.36463	5.27816	3.0086
CD82	CD82 molecule	protein coding	ENSG00000085117	0.12	-2.36	0.84	0.56	0.11	7.09	6.84	8.62	9.63424	9.75328	7.27729
ADAP2	ArfGAP with dual PH domains 2	protein coding	ENSG00000184060	-2.92	-2.36	1.06	0.71	4.69	5.74	5.76	4.3	5.70118	2.78536	3.33827
PPL	periplakin	protein coding	ENSG00000118898	1.49	-2.36	1.16	0.77	1.84	5.25	5.99	5.74	6.5896	8.08024	4.23264
AP1S2	adaptor-related protein complex 1, sigma 2 subunit	protein coding	ENSG00000182287	1.26	2.35	0.58	0.39	3.6	9.54	8.84	7.94	6.75256	8.01165	9.10665
ORC6	origin recognition complex, subunit 6	protein coding	ENSG00000091651	0.38	2.35	0.58	0.39	0.74	9.48	8.96	6.04	4.96271	5.34661	7.31736
APTR	Alu-mediated CDKN1A/p21 transcriptional regulator (non-protein coding)	lincRNA	ENSG00000214293	-0.06	2.35	0.61	0.41	0.07	9.15	8.88	8.15	7.12466	7.06796	9.47923
SPEF1	sperm flagellar 1	protein coding	ENSG00000101222	-0.74	2.35	0.91	0.61	0.97	6.58	6.78	5.77	4.83819	4.10239	7.18504
NGFR	nerve growth factor receptor	protein coding	ENSG00000064300	1.22	2.35	1.21	0.81	1.31	5.01	4.36	3.89	2.70946	3.92646	5.06431
PACS1	phosphofurin acidic cluster sorting protein 1	protein coding	ENSG00000175115	0.2	-2.35	0.5	0.33	0.39	10.54	10.39	8.31	9.30996	9.50868	6.96194
CNOT10	CCR4-NOT transcription complex, subunit 10	protein coding	ENSG00000182973	-0.31	-2.35	0.53	0.35	0.62	10.14	9.66	7.14	8.20015	7.89454	5.85452
ARHGAP1	Rho GTPase activating protein 1	protein coding	ENSG00000175220	0.01	-2.35	0.57	0.38	0.01	9.62	9.32	11.52	12.5455	12.5563	10.1911
ATP5S	ATP synthase, H+ transporting, mitochondrial Fo complex, subunit s (factor B)	protein coding	ENSG00000125375	0.77	-2.35	0.84	0.56	1.15	7.09	7.33	5.4	6.33412	7.102	3.98652
MED7	mediator complex subunit 7	protein coding	ENSG00000155868	-0.09	-2.35	0.95	0.64	0.07	6.33	5.95	5.87	6.90738	6.81801	4.55432
A_21_P0010686		(NA)		-2.13	-2.35	1.19	0.79	2.83	5.08	4.64	4.13	5.42304	3.29714	3.07708
SNHG21	small nucleolar RNA host gene 21 (non-protein coding)	asRNA	ENSG00000250988	-0.69	2.34	0.73	0.49	1.2	7.96	8.16	6.55	5.60901	4.91991	7.95322
A_19_P00802550		(NA)		0.54	2.34	1.05	0.7	0.53	5.72	5.15	5.27	4.1754	4.7164	6.51785
CEP41	centrosomal protein 41kDa	protein coding	ENSG00000106477	-0.19	-2.34	0.73	0.49	0.23	7.93	7.51	5.58	6.6221	6.42906	4.28476
C11orf70	chromosome 11 open reading frame 70	protein coding	ENSG00000137691	-0.74	-2.34	0.78	0.52	1.21	7.48	6.85	4.57	5.68342	4.94154	3.34724
SYNGR1	synaptogyrin 1	protein coding	ENSG00000100321	0.69	-2.34	0.82	0.54	1.04	7.24	7.42	6.48	7.41503	8.10497	5.07831
TNIK	TRAF2 and NCK interacting kinase	other ncRNA		-0.98	-2.34	0.82	0.55	1.65	7.2	6.53	4.75	5.89391	4.91737	3.55726
ITGA6	integrin, alpha 6	protein coding	ENSG00000091409	-1.02	-2.34	0.87	0.58	1.62	6.87	6.19	6.25	7.39643	6.37941	5.0563
SYS1	Sys1 golgi trafficking protein	protein coding	ENSG00000204070	-0.36	2.33	0.57	0.38	0.71	9.56	9.52	7.77	6.8005	6.43679	9.12656
A_33_P3392350		(NA)		-0.59	-2.33	0.8	0.53	0.86	7.33	6.74	4.38	5.47254	4.88309	3.14601
SFN	stratifin	protein coding	ENSG00000175793	-2.72	-2.33	0.81	0.54	5.73	7.23	7.18	7.48	8.84125	6.11916	6.50665
NEK3	NIMA-related kinase 3	protein coding	ENSG00000136098	0.13	-2.33	0.82	0.55	0.13	7.18	6.94	4.97	5.97761	6.10415	3.64806
LOC100130691	uncharacterised LOC100130691	lncRNA	ENSG00000213963	0.15	-2.33	0.91	0.61	0.13	6.53	6.29	4.18	5.18116	5.32748	2.85127
DCLK1	doublecortin-like kinase 1	protein coding	ENSG00000133083	-0.73	-2.33	1.18	0.78	0.68	5.07	4.47	6.19	7.30216	6.57117	4.97708
GLA	galactosidase, alpha	protein coding	ENSG00000102393	-0.73	2.32	0.64	0.42	1.56	8.78	9.05	11.69	10.7624	10.0334	13.0839
CRYL1	crystallin, lambda 1	protein coding	ENSG00000165475	-0.33	-2.32	0.6	0.4	0.57	9.19	8.7	7.67	8.72382	8.39838	6.40678
BAIAP2L1	BAI1-associated protein 2-like 1	protein coding	ENSG00000006453	-1.51	-2.32	0.68	0.45	3.69	8.38	7.72	6.31	7.51609	6.00708	5.19251
SHC4	SHC (Src homology 2 domain containing) family, member 4	protein coding	ENSG00000185634	-1.03	-2.32	0.7	0.47	2.2	8.16	7.48	4.12	5.26123	4.2299	2.93893
ZFAND3	zinc finger, AN1-type domain 3	protein coding	ENSG00000156639	0.72	-2.32	0.79	0.53	1.15	7.39	7.61	4.54	5.46031	6.18344	3.14023
WBSCR27	Williams Beuren syndrome chromosome region 27	protein coding	ENSG00000165171	-0.26	-2.32	0.84	0.56	0.29	7.03	6.56	4.62	5.66544	5.40232	3.34939
HOMEZ	homeobox and leucine zipper encoding	protein coding	ENSG00000215271	0.25	-2.32	0.96	0.64	0.23	6.18	6	4.3	5.27971	5.53084	2.96118
DMKN	dermokine	protein coding	ENSG00000161249	-2.05	-2.32	0.98	0.65	3.44	6.11	5.64	3.93	5.19998	3.15096	2.87765
Hs.647659		(NA)		-1.37	2.31	0.48	0.32	4.86	10.67	11.61	7.02	6.18222	4.81316	8.4902
B4GALNT1	beta-1,4-N-acetyl-galactosaminyl transferase 1	protein coding	ENSG00000135454	-0.12	2.31	1.14	0.76	0.08	5.22	4.94	4.72	3.72091	3.6047	6.0296
DENND4C	DENN/MADD domain containing 4C	protein coding		-0.38	-2.31	0.62	0.41	0.68	8.93	8.41	7.13	8.19026	7.80685	5.88041
VCAN	versican	protein coding	ENSG00000038427	1.34	-2.31	0.69	0.46	3.11	8.23	9.05	9.99	10.8392	12.1764	8.52448
CAND2	cullin-associated and neddylation-dissociated 2 (putative)	protein coding	ENSG00000144712	-0.48	-2.31	0.79	0.53	0.67	7.38	6.82	4.27	5.34017	4.85556	3.02812
CDKN2AIP	CDKN2A interacting protein	protein coding	ENSG00000168564	-0.96	2.3	0.47	0.32	3.29	10.75	11.27	8.62	7.73211	6.77367	10.0326
HSPA1A	heat shock 70kDa protein 1A	protein coding	ENSG00000204389	-0.29	2.3	0.57	0.38	0.54	9.48	9.39	11.29	10.3212	10.0272	12.622
HEXIM1	hexamethylene bis-acetamide inducible 1	protein coding	ENSG00000186834	1.76	2.3	0.62	0.41	4.83	8.87	8.29	7.27	6.04299	7.80149	8.33848
PLD6	phospholipase D family, member 6	protein coding	ENSG00000179598	-1.12	2.3	0.68	0.45	2.56	8.31	8.94	6.65	5.78051	4.65617	8.0814
IL21R-AS1	IL21R antisense RNA 1	asRNA	ENSG00000259954	0.14	2.3	0.72	0.48	0.16	7.9	7.51	4.91	3.88831	4.0272	6.18377
FLJ43315	asparagine synthetase pseudogene	pseudogene		0.46	2.3	0.73	0.49	0.69	7.79	7.24	4.5	3.44166	3.89867	5.73791
A_22_P00016430		(NA)		0.08	2.3	0.9	0.6	0.07	6.53	6.16	6.94	5.92758	6.00443	8.22637
KIF20A	kinesin family member 20A	protein coding	ENSG00000112984	2.04	2.3	1.11	0.74	2.91	5.32	4.86	5.68	4.42088	6.45593	6.71961
TCF25	transcription factor 25 (basic helix-loop-helix)	protein coding	ENSG00000141002	0.39	-2.3	0.57	0.38	0.78	9.51	9.5	10.59	11.5514	11.9389	9.25129
LRRC37A3	leucine rich repeat containing 37, member A3	protein coding	ENSG00000176809	-2.03	-2.3	0.58	0.39	6	9.34	8.88	6.42	7.67532	5.64497	5.3785
MSH5	mutS homolog 5	protein coding	ENSG00000264619	-0.62	-2.3	0.79	0.52	0.95	7.38	6.77	4.46	5.54177	4.91899	3.2392
RAPGEF1	Rap guanine nucleotide exchange factor (GEF) 1	protein coding	ENSG00000107263	0.11	-2.3	0.81	0.54	0.11	7.17	6.92	4.3	5.28848	5.39706	2.99309
PAFAH2	platelet-activating factor acetylhydrolase 2, 40kDa	protein coding	ENSG00000158006	0.25	-2.3	0.86	0.57	0.26	6.82	6.65	4.8	5.7805	6.02676	3.47747
NAGLU	N-acetylglucosaminidase, alpha	protein coding	ENSG00000108784	-0.39	-2.29	0.51	0.34	0.92	10.27	9.75	9.63	10.6839	10.2918	8.39132
PSMD5	proteasome (prosome, macropain) 26S subunit, non-ATPase, 5	protein coding	ENSG00000095261	0.41	-2.29	0.74	0.49	0.59	7.77	7.74	7.04	7.99195	8.40101	5.70059
SVIL	supervillin	protein coding	ENSG00000197321	1.31	-2.29	1.05	0.7	1.77	5.62	6.28	6.32	7.15209	8.46693	4.866
NNAT	neuronatin	protein coding	ENSG00000053438	0.42	2.28	0.63	0.42	0.75	8.78	8.24	6.94	5.8899	6.30992	8.17323
A_21_P0013578		(NA)		0.48	2.28	1.05	0.7	0.45	5.6	5.05	4.44	3.38395	3.86116	5.66772
FAM189A2	family with sequence similarity 189, member A2	protein coding	ENSG00000135063	-0.13	2.28	1.07	0.72	0.09	5.48	5.22	4.3	3.31618	3.18987	5.59981
A_22_P00016450		(NA)		-1.01	-2.28	0.48	0.32	3.49	10.64	9.94	5.99	7.11113	6.0996	4.83381
PYCARD	PYD and CARD domain containing	protein coding	ENSG00000103490	0.55	-2.28	0.6	0.4	1.15	9.02	9.14	8.12	9.0509	9.60301	6.77084
LOC283352	uncharacterised LOC283352	asRNA	ENSG00000249196	-0.34	-2.28	0.65	0.43	0.55	8.51	8	6.57	7.61382	7.27175	5.33682
CTDSPL	CTD (carboxy-terminal domain, RNA polymerase II, polypeptide A) small phosphatase-like	protein coding	ENSG00000144677	0.45	-2.28	0.74	0.49	0.67	7.72	7.73	6.96	7.90286	8.35531	5.62253
A_32_P382427		(NA)		0.01	-2.28	0.8	0.53	0.01	7.19	6.88	4.47	5.46967	5.48002	3.19191
ADPRH	ADP-ribosylarginine hydrolase	protein coding	ENSG00000144843	-0.52	-2.28	0.96	0.64	0.58	6.11	5.54	4.86	5.92371	5.40018	3.64215
KCTD7	potassium channel tetramerization domain containing 7	protein coding	ENSG00000243335	0.24	2.27	0.8	0.54	0.27	7.15	6.7	4.18	3.15643	3.39312	5.4261
TIAM1	T-cell lymphoma invasion and metastasis 1	protein coding	ENSG00000156299	0.04	-2.27	0.6	0.4	0.05	9.07	8.79	5.31	6.29905	6.34123	4.02687
ERCC3	excision repair cross-complementation group 3	protein coding	ENSG00000163161	0	-2.27	0.77	0.51	0	7.43	7.11	6.27	7.26562	7.26453	4.99801
IL15	interleukin 15	protein coding	ENSG00000164136	-1.54	-2.27	0.78	0.52	3.18	7.33	6.69	4.57	5.75402	4.21663	3.48041
A_33_P3211260		(NA)		-2.08	-2.27	0.79	0.53	4.45	7.22	6.8	5.81	7.06477	4.98205	4.79417
GPM6B	glycoprotein M6B	protein coding	ENSG00000046653	-0.45	-2.27	1.09	0.73	0.4	5.37	4.83	4.43	5.48272	5.03137	3.21195
LINC01481	lincRNA 1481	asRNA	ENSG00000257815	0.29	2.26	0.51	0.34	0.62	10.11	9.63	6.15	5.12725	5.42145	7.38535
DSN1	DSN1, MIS12 kinetochore complex component	protein coding	ENSG00000149636	0.07	2.26	0.55	0.37	0.1	9.55	9.2	7.85	6.85262	6.9192	9.11355
ING5	inhibitor of growth family, member 5	protein coding	ENSG00000168395	1.04	2.26	0.93	0.62	1.51	6.22	5.54	6.66	5.53781	6.57993	7.79913
SNORD11	small nucleolar RNA, C/D box 11	other ncRNA	ENSG00000238317	1.36	2.26	0.97	0.64	2.06	6.02	5.37	4.06	2.90132	4.25791	5.16465
PAPD5	PAP associated domain containing 5	protein coding	ENSG00000121274	-0.08	2.26	1.11	0.74	0.05	5.24	4.94	4.51	3.53067	3.45482	5.78773
ZER1	zyg-11 related, cell cycle regulator	protein coding	ENSG00000160445	0.15	-2.26	0.45	0.3	0.32	10.97	10.79	10.01	10.9839	11.137	8.72452
TLE2	transducin-like enhancer of split 2	protein coding	ENSG00000065717	0.53	-2.26	0.93	0.62	0.61	6.26	6.29	5.84	6.76103	7.29332	4.4982
PAXBP1	PAX3 and PAX7 binding protein 1	protein coding	ENSG00000263141	-1.77	2.25	0.88	0.59	3.27	6.54	7.74	6.7	5.93777	4.16431	8.19077
SCARNA18	small Cajal body-specific RNA 18	other ncRNA	ENSG00000238835	0.07	2.25	1.05	0.7	0.05	5.52	5.14	5.52	4.53237	4.60497	6.77821
Hs.666267		(NA)		-0.74	-2.25	0.48	0.32	2.34	10.53	9.87	10.45	11.5299	10.7894	9.27807
TTC7A	tetratricopeptide repeat domain 7A	protein coding	ENSG00000068724	-0.12	-2.25	0.56	0.37	0.18	9.49	9.11	7.62	8.61884	8.49895	6.36764
VANGL1	VANGL planar cell polarity protein 1	protein coding	ENSG00000173218	-0.33	-2.25	0.71	0.48	0.47	7.84	7.34	8.28	9.3034	8.97072	7.05526
PIEZO2	piezo-type mechanosensitive ion channel component 2	protein coding	ENSG00000154864	0.98	-2.25	0.71	0.48	1.99	7.84	8.33	7.71	8.57605	9.55125	6.32472
GABPB2	GA binding protein transcription factor, beta subunit 2	protein coding	ENSG00000143458	-0.09	-2.25	0.76	0.51	0.1	7.46	7.08	5.47	6.4644	6.3715	4.2113
RAD52	RAD52 homolog (S. cerevisiae)	protein coding	ENSG00000002016	-1.65	-2.25	0.91	0.61	2.87	6.34	5.75	5.63	6.81967	5.16911	4.56532
TTC25	tetratricopeptide repeat domain 25	protein coding	ENSG00000204815	-2.03	-2.25	0.99	0.66	3.36	5.86	5.41	4.12	5.3609	3.33262	3.11404
Hs.438937		(NA)		0.07	-2.25	1.04	0.69	0.05	5.58	5.29	4.28	5.25515	5.32758	3.00684
SLC7A2	solute carrier family 7 (cationic amino acid transporter, y+ system), member 2	protein coding	ENSG00000003989	-1.14	-2.25	1.1	0.73	1.38	5.27	4.61	8.55	9.6775	8.53331	7.42821
DEDD2	death effector domain containing 2	protein coding	ENSG00000160570	-0.82	2.24	0.53	0.35	2.38	9.86	10.26	9.26	8.38107	7.55703	10.6261
A_21_P0002315		(NA)		-0.5	2.24	0.75	0.5	0.75	7.5	7.55	3.79	2.86757	2.36904	5.10794
TM7SF3	transmembrane 7 superfamily member 3	protein coding	ENSG00000064115	-0.55	-2.24	0.47	0.31	1.63	10.66	10.06	10.06	11.1097	10.5594	8.86933
DYX1C1	dyslexia susceptibility 1 candidate 1	protein coding	ENSG00000256061	0.4	-2.24	0.72	0.48	0.6	7.79	7.77	4.3	5.22971	5.63261	2.9866
SIK2	salt-inducible kinase 2	protein coding	ENSG00000170145	-0.96	-2.24	0.74	0.49	1.86	7.56	6.88	3.9	5.00038	4.03761	2.76499
BCKDHA	branched chain keto acid dehydrogenase E1, alpha polypeptide	protein coding	ENSG00000248098	0.46	-2.24	0.78	0.52	0.64	7.24	7.25	6.85	7.77716	8.23743	5.53506
SNORA27	small nucleolar RNA, H/ACA box 27	other ncRNA	ENSG00000207051	-0.07	2.23	0.75	0.5	0.07	7.48	7.21	4.54	3.57805	3.51249	5.80441
ZNF667-AS1	ZNF667 antisense RNA 1 (head to head)	asRNA		0.26	2.23	0.98	0.65	0.24	5.84	5.37	5.44	4.42843	4.69065	6.65681
TJP1	tight junction protein 1	protein coding	ENSG00000104067	0.14	-2.23	0.49	0.33	0.25	10.27	10.07	8	8.96305	9.10147	6.72969
ARSD	arylsulphatase D	protein coding	ENSG00000006756	-0.36	-2.23	0.52	0.34	0.8	9.93	9.41	8.49	9.51164	9.14973	7.2835
PCYOX1L	prenylcysteine oxidase 1 like	protein coding	ENSG00000145882	0.09	-2.23	0.62	0.42	0.11	8.67	8.43	8.35	9.31606	9.40407	7.08167
DHRS3	dehydrogenase/reductase (SDR family) member 3	protein coding	ENSG00000162496	-0.44	-2.23	0.78	0.52	0.61	7.25	6.7	8.72	9.74914	9.30567	7.5181
TTC21A	tetratricopeptide repeat domain 21A	protein coding	ENSG00000168026	-2.49	-2.23	0.78	0.52	5.5	7.25	7.11	7.11	8.39374	5.90805	6.16508
KIAA1407	KIAA1407	protein coding	ENSG00000163617	-0.55	-2.23	0.81	0.54	0.78	7.02	6.44	3.45	4.49143	3.93825	2.25831
ENSG00000237595		lincRNA	ENSG00000237595	-1.44	-2.23	1	0.67	2.13	5.75	5.11	3.65	4.80953	3.37089	2.57547
RIT1	Ras-like without CAAX 1	protein coding	ENSG00000143622	0.39	2.22	0.45	0.3	1.04	10.81	10.28	6.61	5.58828	5.9738	7.80821
OSER1	oxidative stress responsive serine-rich 1	protein coding	ENSG00000132823	-0.07	2.22	0.55	0.37	0.11	9.49	9.24	9.73	8.7685	8.69609	10.9887
CDK19	cyclin-dependent kinase 19	protein coding	ENSG00000155111	0.33	-2.22	0.51	0.34	0.71	9.94	9.89	7.77	8.70274	9.0311	6.48366
LHPP	phospholysine phosphohistidine inorganic pyrophosphate phosphatase	protein coding	ENSG00000107902	-0.03	-2.22	0.56	0.37	0.04	9.36	9.04	8.63	9.59995	9.57171	7.38106
RAI14	retinoic acid induced 14	protein coding	ENSG00000039560	-0.2	-2.22	0.68	0.46	0.27	8.03	7.6	8.39	9.38764	9.1829	7.16641
ZKSCAN7	zinc finger with KRAB and SCAN domains 7	protein coding	ENSG00000196345	0.53	-2.22	0.74	0.49	0.84	7.55	7.63	4.1	5.00129	5.53319	2.78339
PLEKHA4	pleckstrin homology domain containing, family A (phosphoinositide binding specific) member 4	protein coding	ENSG00000105559	-0.07	-2.22	0.84	0.56	0.06	6.71	6.35	8.69	9.66673	9.59864	7.4444
TMEM44-AS1	TMEM44 antisense RNA 1	asRNA		-1.53	-2.22	0.98	0.65	2.37	5.85	5.23	5.11	6.27102	4.74475	4.04665
TMEM117	transmembrane protein 117	protein coding	ENSG00000139173	0.93	-2.22	0.98	0.66	1.2	5.8	6.16	4.68	5.53284	6.46239	3.31556
NRP1	neuropilin 1	protein coding	ENSG00000099250	0.76	-2.22	0.99	0.66	0.91	5.79	6	8.6	9.47462	10.2313	7.25299
TATDN3	TatD DNase domain containing 3	protein coding	ENSG00000203705	0.27	-2.22	1.11	0.74	0.21	5.12	4.94	5.29	6.22964	6.50135	4.01056
CDCA2	cell division cycle associated 2	protein coding	ENSG00000184661	-0.07	2.21	0.66	0.44	0.08	8.25	7.98	8.15	7.18741	7.12091	9.40107
SNORD34	small nucleolar RNA, C/D box 34	other ncRNA	ENSG00000202503	-1.11	2.21	0.7	0.47	2.41	7.86	8.5	4.98	4.14755	3.04044	6.36165
PSPN	persephin	protein coding	ENSG00000125650	-0.16	2.21	1.02	0.68	0.13	5.57	5.33	5.29	4.3461	4.18261	6.55342
LOC100130744	uncharacterised LOC100130744	lncRNA		-1.24	2.21	1.03	0.69	1.66	5.51	6.13	4.58	3.77171	2.5362	5.98325
P3H4	prolyl 3-hydroxylase family member 4 (non-enzymatic)	protein coding	ENSG00000141696	-0.41	-2.21	0.6	0.4	0.78	8.91	8.37	11.17	12.1932	11.7822	9.98017
PPM1B	protein phosphatase, Mg2+/Mn2+ dependent, 1B	protein coding	ENSG00000138032	0.17	-2.21	0.68	0.45	0.21	8.04	7.85	6.53	7.47078	7.63626	5.26434
KIAA0020	KIAA0020	protein coding	ENSG00000080608	0.24	-2.21	0.7	0.46	0.32	7.89	7.75	7.37	8.30412	8.54377	6.09378
ZAK	sterile alpha motif and leucine zipper containing kinase AZK	protein coding	ENSG00000091436	-0.83	-2.21	0.75	0.5	1.48	7.4	6.74	8.06	9.12609	8.30038	6.91448
CACNG7	calcium channel, voltage-dependent, gamma subunit 7	protein coding	ENSG00000105605	0.2	-2.21	0.82	0.55	0.21	6.87	6.69	8.76	9.7073	9.90871	7.49572
ENHO	energy homeostasis associated	protein coding	ENSG00000168913	-1.12	-2.21	0.83	0.56	1.95	6.77	6.09	3.78	4.89239	3.76865	2.67858
NUPR1L	nuclear protein, transcriptional regulator, 1-like	protein coding	ENSG00000185290	-1.26	-2.21	0.85	0.57	2.2	6.62	5.95	6.37	7.49628	6.24027	5.28892
SNORD116-19	small nucleolar RNA, C/D box 116-19	other ncRNA	ENSG00000207460	0.76	-2.21	0.96	0.64	0.94	5.91	6.13	5.6	6.47755	7.23677	4.26303
CSRP2	cysteine and glycine-rich protein 2	protein coding	ENSG00000175183	-0.08	2.2	0.61	0.41	0.11	8.67	8.42	9.88	8.92243	8.8404	11.1246
CDK2	cyclin-dependent kinase 2	protein coding	ENSG00000123374	0.67	2.2	0.77	0.52	1.06	7.19	6.56	4.75	3.70459	4.37029	5.9037
RTKN2	rhotekin 2	protein coding	ENSG00000182010	1.28	2.2	0.94	0.63	1.97	5.99	5.33	4.37	3.24918	4.53037	5.44894
INVS	inversin	protein coding	ENSG00000119509	-0.46	-2.2	0.64	0.43	0.82	8.39	7.83	6.84	7.86191	7.40578	5.65795
CCNK	cyclin K	protein coding	ENSG00000090061	-0.93	-2.2	0.75	0.5	1.74	7.38	6.7	7.72	8.80487	7.87633	6.60147
SLC25A34	solute carrier family 25, member 34	protein coding	ENSG00000162461	-4.22	-2.2	0.91	0.61	7.68	6.17	7.65	6.28	7.77555	3.55191	5.57478
DHRS9	dehydrogenase/reductase (SDR family) member 9	protein coding	ENSG00000073737	1.39	-2.2	1.05	0.7	1.9	5.39	6.14	9.09	9.878	11.2707	7.67456
DCAF16	DDB1 and CUL4 associated factor 16	protein coding	ENSG00000163257	-0.51	2.19	0.4	0.26	1.84	11.65	11.79	8.87	7.97538	7.46455	10.1641
NOL4L	nucleolar protein 4-like	protein coding	ENSG00000197183	-0.08	2.19	0.53	0.35	0.12	9.71	9.46	7.54	6.5908	6.51049	8.78479
IFRD1	interferon-related developmental regulator 1	protein coding	ENSG00000006652	-1.23	2.19	0.66	0.44	2.95	8.15	8.94	9.52	8.7158	7.48874	10.9074
PRDM4	PR domain containing 4	protein coding	ENSG00000110851	0.17	2.19	0.67	0.45	0.23	8.02	7.6	7.58	6.59887	6.77314	8.78815
CDKN2C	cyclin-dependent kinase inhibitor 2C (p18, inhibits CDK4)	protein coding	ENSG00000123080	1.14	2.19	0.73	0.48	2.38	7.56	6.87	7.18	6.07882	7.21919	8.27376
CUL1	cullin 1	protein coding	ENSG00000055130	0.03	-2.19	0.56	0.37	0.04	9.3	9.01	6.75	7.70202	7.72905	5.51113
CSRP2BP	CSRP2 binding protein	protein coding	ENSG00000149474	-1.29	-2.19	0.56	0.37	3.86	9.28	8.6	8.82	9.93376	8.64521	7.7481
TM9SF4	transmembrane 9 superfamily protein member 4	protein coding	ENSG00000101337	0.08	-2.19	0.56	0.37	0.12	9.27	9.03	8.56	9.50948	9.59401	7.32157
DSCR3	Down syndrome critical region 3	protein coding	ENSG00000157538	0.28	-2.19	0.63	0.42	0.43	8.43	8.33	8.26	9.18569	9.46093	6.99269
PCSK5	proprotein convertase subtilisin/kexin type 5	protein coding	ENSG00000099139	0.23	-2.19	0.67	0.45	0.33	8.07	7.93	7.42	8.34399	8.57815	6.15466
IQCG	IQ motif containing G	protein coding	ENSG00000114473	-0.39	-2.19	0.68	0.45	0.61	7.98	7.45	4.08	5.08844	4.69948	2.89522
LOC101927789	putative ubiquitin-like protein FUBI-like protein ENSP00000310146	protein coding		-2.31	-2.19	0.86	0.58	4.55	6.49	6.24	8.23	9.47726	7.16797	7.28377
CDC7	cell division cycle 7	protein coding	ENSG00000097046	-0.48	-2.19	1.09	0.73	0.43	5.15	4.6	4.78	5.79412	5.31826	3.60871
MIA3	melanoma inhibitory activity family, member 3	protein coding	ENSG00000154305	0.33	2.18	0.39	0.26	1.03	11.71	11.21	9.16	8.16455	8.49392	10.3412
NMB	neuromedin B	protein coding	ENSG00000197696	0.09	2.18	0.47	0.31	0.17	10.42	10.06	10.88	9.91184	10.0048	12.0954
ARL6IP1	ADP-ribosylation factor-like 6 interacting protein 1	protein coding	ENSG00000170540	1.01	2.18	0.62	0.41	2.51	8.6	7.9	7.59	6.5117	7.51673	8.69458
Hs.658853		(NA)		-1.82	2.18	0.96	0.64	3.05	5.85	7.1	7.8	7.07674	5.25665	9.2536
GACAT2	gastric cancer associated transcript 2 (non-protein coding)	asRNA	ENSG00000265962	0.15	2.18	0.98	0.65	0.12	5.73	5.32	4.41	3.43446	3.58406	5.6103
HIST2H2BE	histone cluster 2, H2be	protein coding	ENSG00000184678	0.21	2.18	1	0.67	0.18	5.61	5.17	4.14	3.16234	3.3729	5.3458
SPATA41	spermatogenesis associated 41 (non-protein coding)	lncRNA		0.09	2.18	1.08	0.72	0.07	5.2	4.81	3.44	2.47988	2.57394	4.65656
NEK9	NIMA-related kinase 9	protein coding	ENSG00000119638	-0.24	-2.18	0.53	0.35	0.45	9.62	9.17	8.88	9.8614	9.62474	7.6824
ZNF658	zinc finger protein 658	protein coding	ENSG00000274349	-0.31	-2.18	0.62	0.41	0.51	8.6	8.11	6.23	7.22154	6.91525	5.03859
SRR	serine racemase	protein coding	ENSG00000167720	0.11	-2.18	0.7	0.47	0.12	7.73	7.49	4.44	5.38115	5.48797	3.20474
MR1	major histocompatibility complex, class I-related	protein coding	ENSG00000153029	-0.44	-2.18	0.77	0.51	0.62	7.17	6.62	5.83	6.84051	6.39882	4.65827
MCEE	methylmalonyl CoA epimerase	protein coding	ENSG00000124370	-0.06	-2.18	0.8	0.53	0.06	6.95	6.59	7.64	8.60597	8.54197	6.4229
BCDIN3D	BCDIN3 domain containing	protein coding	ENSG00000186666	-0.3	-2.18	1.04	0.69	0.25	5.38	4.9	6.2	7.18523	6.88985	5.00934
GLCCI1	glucocorticoid induced 1	protein coding	ENSG00000106415	0.16	2.17	0.48	0.32	0.31	10.29	9.88	6.61	5.64444	5.80508	7.81244
A_22_P00015287		(NA)		-0.72	2.17	0.67	0.45	1.43	7.99	8.27	5.26	4.39683	3.67657	6.56521
Hs.530461		(NA)		-0.71	2.17	0.74	0.49	1.24	7.39	7.64	12.63	11.7689	11.0553	13.9416
A_33_P3279765		(NA)		0.09	2.17	0.99	0.66	0.07	5.63	5.24	3.8	2.8369	2.92269	5.00605
RASD1	RAS, dexamethasone-induced 1	protein coding	ENSG00000108551	-1.24	2.17	1.03	0.68	1.68	5.44	6.07	11	10.2036	8.96484	12.373
HECTD4	HECT domain containing E3 ubiquitin protein ligase 4	protein coding	ENSG00000173064	-0.22	-2.17	0.42	0.28	0.55	11.24	10.8	7.66	8.63376	8.41542	6.46534
SFR1	SWI5-dependent recombination repair 1	protein coding	ENSG00000156384	-1.09	-2.17	0.42	0.28	4.37	11.13	10.42	7.53	8.61182	7.52104	6.44432
PPIL6	peptidylprolyl isomerase (cyclophilin)-like 6	protein coding	ENSG00000185250	-1.46	-2.17	0.73	0.49	3.24	7.44	6.8	3.62	4.75295	3.29178	2.58581
CDA	cytidine deaminase	protein coding	ENSG00000158825	-1.21	-2.17	0.97	0.65	1.75	5.73	5.07	6.35	7.45577	6.24268	5.28521
DNHD1	dynein heavy chain domain 1	protein coding	ENSG00000179532	-3.43	-2.17	1.08	0.72	5.44	5.16	5.78	5.64	7.01933	3.59143	4.84847
IDI1	isopentenyl-diphosphate delta isomerase 1	protein coding	ENSG00000067064	1.13	2.16	0.63	0.42	2.81	8.35	7.65	9.45	8.3593	9.48939	10.5237
ZNF726	zinc finger protein 726	protein coding	ENSG00000213967	0.66	2.16	0.71	0.47	1.19	7.6	6.97	5.48	4.45437	5.11737	6.6104
HIST1H2AC	histone cluster 1, H2ac	protein coding	ENSG00000180573	-0.33	2.16	0.78	0.52	0.41	7.03	6.95	7.54	6.64076	6.31325	8.79944
NICN1	nicolin 1	protein coding	ENSG00000145029	-0.17	-2.16	0.51	0.34	0.3	9.79	9.37	8.79	9.75626	9.59098	7.6011
CHST1	carbohydrate (keratan sulphate Gal-6) sulphotransferase 1	protein coding	ENSG00000175264	-0.22	-2.16	0.83	0.56	0.23	6.61	6.16	4.2	5.17313	4.95376	3.01669
PAK2	p21 protein (Cdc42/Rac)-activated kinase 2	protein coding	ENSG00000180370	0.13	-2.16	0.87	0.58	0.12	6.36	6.11	6.55	7.48403	7.60934	5.32366
BMPER	BMP binding endothelial regulator	protein coding	ENSG00000164619	0.78	-2.16	1	0.66	0.93	5.57	5.81	4.57	5.41206	6.19191	3.25651
RIMS1	regulating synaptic membrane exocytosis 1	protein coding	ENSG00000079841	0.39	-2.16	1.07	0.71	0.35	5.21	5.12	5.27	6.16847	6.56137	4.01041
HSPA1B	heat shock 70kDa protein 1B	protein coding	ENSG00000224501	-0.39	2.15	0.58	0.39	0.75	8.89	8.89	10.73	9.84167	9.45396	11.9914
ZNF419	zinc finger protein 419	protein coding	ENSG00000105136	-0.63	2.15	0.85	0.57	0.86	6.48	6.62	4.95	4.08345	3.45592	6.2381
ZMYM4	zinc finger, MYM-type 4	protein coding	ENSG00000146463	0.38	-2.15	0.58	0.39	0.72	8.91	8.9	6.54	7.42864	7.80374	5.28201
DTWD1	DTW domain containing 1	protein coding	ENSG00000104047	-1.3	-2.15	0.73	0.49	2.79	7.37	6.7	6.15	7.25088	5.95066	5.10085
TIGD2	tigger transposable element derived 2	protein coding	ENSG00000180346	-0.88	-2.15	0.75	0.5	1.61	7.19	6.52	6.21	7.2628	6.38241	5.11688
FBXO17	F-box protein 17	protein coding	ENSG00000269190	0.08	-2.15	0.89	0.59	0.07	6.21	5.93	5.31	6.23916	6.31601	4.09336
CMKLR1	chemokine-like receptor 1	protein coding	ENSG00000174600	-0.11	-2.15	1.02	0.68	0.08	5.4	5	7.2	8.15773	8.05254	6.00843
MBTPS2	membrane-bound transcription factor peptidase, site 2	protein coding	ENSG00000012174	-1.16	-2.15	1.03	0.68	1.55	5.4	4.74	5.71	6.79752	5.63422	4.64661
MVK	mevalonate kinase	protein coding	ENSG00000110921	0.02	2.14	0.46	0.3	0.04	10.49	10.18	11.24	10.2972	10.3207	12.4344
RHEBL1	Ras homolog enriched in brain like 1	protein coding	ENSG00000167550	-1.36	2.14	0.91	0.6	2.24	6.06	6.88	6.99	6.22103	4.8636	8.35996
DAAM2	dishevelled associated activator of morphogenesis 2	protein coding	ENSG00000146122	1.07	2.14	1.02	0.68	1.4	5.42	4.76	4.93	3.86157	4.93206	5.99924
IFI27L2	interferon, alpha-inducible protein 27-like 2	protein coding	ENSG00000119632	-0.2	-2.14	0.44	0.29	0.46	10.79	10.35	11.86	12.8167	12.6171	10.678
MAGT1	magnesium transporter 1	protein coding	ENSG00000102158	0.1	-2.14	0.48	0.32	0.18	10.13	9.91	9.22	10.1432	10.2434	7.99949
FBXL20	F-box and leucine-rich repeat protein 20	protein coding	ENSG00000108306	0.18	-2.14	0.5	0.33	0.35	9.85	9.69	7.46	8.3747	8.55903	6.23281
ZNF346	zinc finger protein 346	protein coding	ENSG00000113761	-0.22	-2.14	0.56	0.37	0.38	9.1	8.65	8.41	9.37131	9.1519	7.22891
A_33_P3289561		(NA)		-0.79	-2.14	0.58	0.39	1.97	8.85	8.18	6.68	7.71481	6.92664	5.57769
TMEM260	transmembrane protein 260	protein coding	ENSG00000070269	-0.27	-2.14	0.62	0.41	0.42	8.47	7.99	7.07	8.0432	7.77802	5.90078
PIK3R2	phosphoinositide-3-kinase, regulatory subunit 2 (beta)	protein coding	ENSG00000105647	0.1	-2.14	0.7	0.47	0.11	7.61	7.37	11.93	12.857	12.9572	10.7139
FLJ37035	uncharacterised LOC399821	lincRNA	ENSG00000224023	0.35	-2.14	0.85	0.57	0.4	6.43	6.35	4.38	5.2752	5.62277	3.13736
ENTPD3-AS1	ENTPD3 antisense RNA 1	asRNA	ENSG00000223797	-0.49	-2.14	0.96	0.64	0.52	5.73	5.17	4.72	5.71501	5.2282	3.57761
DENND5B	DENN/MADD domain containing 5B	protein coding	ENSG00000170456	0.26	-2.14	1.1	0.73	0.2	5	4.81	5.54	6.4422	6.69786	4.30669
RNASEH1	ribonuclease H1	protein coding	ENSG00000171865	2.06	2.13	0.58	0.39	6.07	8.83	8.48	5.99	4.79782	6.85291	6.92762
RBBP6	retinoblastoma binding protein 6	protein coding	ENSG00000122257	-1.07	2.13	0.63	0.42	2.66	8.32	8.98	6.21	5.41234	4.34291	7.53949
GNAS-AS1	GNAS antisense RNA 1	asRNA	ENSG00000235590	0.07	2.13	0.64	0.43	0.09	8.19	7.83	6.12	5.17839	5.25251	7.31245
SNORA61	small nucleolar RNA, H/ACA box 61	other ncRNA	ENSG00000278274	-0.23	2.13	0.66	0.44	0.33	8.03	7.89	8.44	7.54096	7.31243	9.66848
HIST1H2AD	histone cluster 1, H2ad	protein coding	ENSG00000196866	-0.32	2.13	0.69	0.46	0.46	7.69	7.61	11.75	10.8551	10.5369	12.9872
TAF3	TAF3 RNA polymerase II, TATA box binding protein (TBP)-associated factor, 140kDa	protein coding	ENSG00000165632	1.02	2.13	0.72	0.48	2.09	7.43	6.74	7.19	6.13481	7.15679	8.26115
IZUMO4	IZUMO family member 4	protein coding	ENSG00000099840	0.83	2.13	0.73	0.49	1.53	7.31	6.65	3.69	2.65843	3.48684	4.79004
SNORA33	small nucleolar RNA, H/ACA box 33	other ncRNA	ENSG00000200534	0.55	2.13	0.78	0.52	0.81	6.93	6.33	4.52	3.5141	4.06569	5.64541
POLR3GL	polymerase (RNA) III (DNA directed) polypeptide G (32kD)-like	protein coding	ENSG00000121851	-0.1	-2.13	0.46	0.31	0.2	10.45	10.08	10.12	11.0644	10.96	8.93029
CHST12	carbohydrate (chondroitin 4) sulphotransferase 12	protein coding	ENSG00000136213	0.56	-2.13	0.53	0.35	1.41	9.48	9.65	8.62	9.48347	10.0429	7.35298
LINC00673	lincRNA 673	lincRNA		-1.98	-2.13	0.54	0.36	6.26	9.33	8.92	6.67	7.8524	5.87534	5.7188
ABCC1	ATP-binding cassette, sub-family C (CFTR/MRP), member 1	protein coding	ENSG00000278183	0.51	-2.13	0.98	0.65	0.54	5.62	5.64	6.31	7.1742	7.68408	5.04389
LOC100507291	uncharacterised LOC100507291	lncRNA		-0.76	-2.13	1.01	0.68	0.88	5.4	4.77	5.48	6.50836	5.74607	4.38025
PIGH	phosphatidylinositol glycan anchor biosynthesis, class H	protein coding	ENSG00000100564	-0.05	2.12	0.44	0.29	0.1	10.7	10.44	8.41	7.49009	7.43713	9.6128
DLAT	dihydrolipoamide S-acetyltransferase	protein coding	ENSG00000150768	0.27	2.12	0.47	0.32	0.62	10.2	9.72	7.26	6.29448	6.56674	8.41827
BRPF3	bromodomain and PHD finger containing, 3	protein coding	ENSG00000096070	0.25	2.12	0.58	0.39	0.42	8.78	8.31	5.84	4.88238	5.13133	7.00718
Hs.720303		(NA)		-1.36	2.12	0.79	0.53	2.69	6.84	7.73	7.46	6.70309	5.34744	8.82218
A_33_P3258617		(NA)		1.22	2.12	0.8	0.53	2.32	6.78	6.11	4.33	3.24797	4.471	5.37054
ABHD2	abhydrolase domain containing 2	protein coding	ENSG00000140526	1.12	2.12	0.91	0.61	1.73	5.99	5.32	5.11	4.03922	5.15975	6.15847
A_33_P3314471		(NA)		-0.35	2.12	0.92	0.62	0.37	5.92	5.83	4.23	3.34796	2.9943	5.47217
PICK1	protein interacting with PRKCA 1	protein coding	ENSG00000100151	-0.43	-2.12	0.55	0.36	0.93	9.21	8.65	10.2	11.186	10.7585	9.06442
PALLD	palladin, cytoskeletal associated protein	protein coding	ENSG00000129116	0.46	-2.12	0.58	0.39	0.95	8.76	8.83	11.49	12.3561	12.8187	10.2382
GLIS1	GLIS family zinc finger 1	protein coding	ENSG00000174332	0.31	-2.12	0.76	0.51	0.39	7.05	6.96	4.85	5.74341	6.04857	3.62444
ESPNL	espin-like	protein coding	ENSG00000144488	-1.63	-2.12	0.9	0.6	2.87	6.07	5.5	6.48	7.61476	5.98342	5.49039
C1QTNF6	C1q and tumour necrosis factor related protein 6	protein coding	ENSG00000133466	0.96	-2.12	0.96	0.64	1.29	5.66	6.07	5.55	6.35956	7.31725	4.24082
MAMSTR	MEF2 activating motif and SAP domain containing transcriptional regulator	protein coding	ENSG00000176909	-0.61	-2.12	1.04	0.69	0.63	5.25	4.65	4.9	5.90116	5.29255	3.78396
ASIC1	acid sensing (proton gated) ion channel 1	protein coding	ENSG00000110881	1.21	-2.12	1.04	0.7	1.59	5.22	5.83	5.29	6.0686	7.27725	3.94838
ENSG00000261295		asRNA	ENSG00000261295	0.36	-2.12	1.07	0.71	0.31	5.08	4.97	3.98	4.86182	5.22203	2.74649
HDAC5	histone deacetylase 5	protein coding	ENSG00000108840	0.23	2.11	0.59	0.39	0.38	8.65	8.2	6.79	5.84322	6.07664	7.95125
SNAPC1	small nuclear RNA activating complex, polypeptide 1, 43kDa	protein coding	ENSG00000023608	0.5	2.11	0.62	0.41	0.97	8.36	7.78	7.04	6.05858	6.55807	8.16779
MEG9	maternally expressed 9 (non-protein coding)	lincRNA	ENSG00000223403	-1.56	2.11	0.71	0.47	3.66	7.51	8.67	8.88	8.1547	6.59649	10.2649
SLC9A8	solute carrier family 9, subfamily A (NHE8, cation proton antiporter 8), member 8	protein coding	ENSG00000197818	-0.62	-2.11	0.65	0.43	1.22	8.04	7.41	6.15	7.15513	6.53357	5.04219
NR2C1	nuclear receptor subfamily 2, group C, member 1	protein coding	ENSG00000120798	0.55	-2.11	0.74	0.49	0.87	7.18	7.3	4.2	5.05724	5.61181	2.94772
PIWIL4	piwi-like RNA-mediated gene silencing 4	protein coding	ENSG00000134627	-2.09	-2.11	0.81	0.54	4.41	6.69	6.35	5.25	6.43994	4.34495	4.32685
HAS2-AS1	HAS2 antisense RNA 1	asRNA	ENSG00000248690	-0.92	-2.11	0.85	0.57	1.44	6.36	5.69	4.01	5.04776	4.12995	2.93325
LINC01184	long intergenic non-protein coding RNA 1184	lincRNA	ENSG00000245937	0.86	-2.11	0.88	0.59	1.26	6.13	6.49	5.16	5.97751	6.8424	3.86652
CDCP1	CUB domain containing protein 1	protein coding	ENSG00000163814	-2.39	-2.11	0.92	0.61	4.43	5.92	5.78	4.05	5.27309	2.88472	3.16498
TNNT1	troponin T type 1 (skeletal, slow)	protein coding	ENSG00000105048	-1.17	-2.11	0.94	0.62	1.77	5.8	5.14	4.34	5.41585	4.24317	3.30324
SDE2	SDE2 telomere maintenance homolog (S. pombe)	protein coding	ENSG00000143751	-1.08	2.1	0.84	0.56	1.82	6.39	6.98	7.28	6.49534	5.41863	8.59291
UBASH3B	ubiquitin associated and SH3 domain containing B	protein coding	ENSG00000154127	3.35	2.1	1.05	0.7	5.45	5.11	5.77	4.74	3.4068	6.75707	5.50582
HEXIM2	hexamethylene bis-acetamide inducible 2	protein coding		-0.4	-2.1	0.55	0.37	0.85	9.07	8.52	8.29	9.25805	8.85339	7.15761
SULT1B1	sulfotransferase family, cytosolic, 1B, member 1	protein coding	ENSG00000173597	-0.6	-2.1	0.69	0.46	1.06	7.58	6.96	8.07	9.06541	8.46716	6.96445
ELP4	elongator acetyltransferase complex subunit 4	protein coding	ENSG00000109911	0.47	-2.1	0.72	0.48	0.74	7.33	7.39	6.31	7.16548	7.63942	5.06614
PRPF40B	PRP40 pre-mRNA processing factor 40 homolog B (S. cerevisiae)	protein coding	ENSG00000110844	-0.73	-2.1	0.85	0.56	1.07	6.35	5.71	4.5	5.51441	4.78239	3.41577
CDK5R1	cyclin-dependent kinase 5, regulatory subunit 1 (p35)	protein coding	ENSG00000176749	-1.83	2.09	0.62	0.41	5.1	8.3	9.86	6.91	6.22496	4.39223	8.3119
GNAI3	guanine nucleotide binding protein (G protein), alpha inhibiting activity polypeptide 3	protein coding	ENSG00000065135	1.44	2.09	0.7	0.47	3.34	7.45	6.82	6.4	5.3038	6.7462	7.39431
TXNRD1	thioredoxin reductase 1	protein coding	ENSG00000198431	0.02	2.09	0.73	0.49	0.02	7.19	6.85	8.81	7.89089	7.91248	9.97992
PQLC1	PQ loop repeat containing 1	protein coding	ENSG00000122490	-0.15	-2.09	0.51	0.34	0.26	9.6	9.2	8.79	9.72712	9.57845	7.63737
NEAT1	nuclear paraspeckle assembly transcript 1 (non-protein coding)	lincRNA	ENSG00000245532	0.29	-2.09	0.55	0.37	0.55	9.05	8.98	10.77	11.6485	11.9373	9.56023
CUZD1	CUB and zona pellucida-like domains 1	protein coding	ENSG00000138161	-2.67	-2.09	0.67	0.45	6.73	7.74	7.9	4.78	6.02618	3.35592	3.93331
F12	coagulation factor XII (Hageman factor)	protein coding	ENSG00000131187	-1.57	-2.09	0.73	0.49	3.52	7.21	6.62	6.57	7.6788	6.113	5.58713
INPP5B	inositol polyphosphate-5-phosphatase, 75kDa	protein coding	ENSG00000204084	-0.67	-2.09	0.77	0.51	1.08	6.9	6.26	3.75	4.74434	4.0719	2.65247
Hs.596756		(NA)		-2.24	-2.09	0.79	0.53	4.86	6.75	6.53	4.77	5.95821	3.71726	3.87227
LOC100130357	uncharacterised LOC100130357	asRNA	ENSG00000215022	-2.43	-2.09	0.82	0.54	5.1	6.56	6.48	4.57	5.7915	3.36246	3.69906
A_22_P00020726		(NA)		0	-2.09	0.83	0.55	0	6.45	6.12	5.95	6.86706	6.86658	4.77989
PTGR2	prostaglandin reductase 2	protein coding	ENSG00000140043	-0.85	-2.09	0.83	0.56	1.35	6.43	5.76	3.87	4.89239	4.03757	2.80064
BBS9	Bardet-Biedl syndrome 9	protein coding	ENSG00000122507	1.39	-2.09	0.86	0.57	2.48	6.22	7.13	5.9	6.64329	8.03599	4.55291
MST1R	macrophage stimulating 1 receptor (c-met-related tyrosine kinase)	protein coding	ENSG00000164078	-1.57	-2.09	0.89	0.59	2.79	6.07	5.49	3.96	5.06774	3.50013	2.97491
PSCA	prostate stem cell antigen	protein coding	ENSG00000167653	-1.04	-2.09	0.96	0.64	1.46	5.6	4.94	4.99	6.03011	4.98545	3.94273
CCDC146	coiled-coil domain containing 146	protein coding	ENSG00000135205	-0.36	-2.09	0.97	0.65	0.35	5.53	5.01	3.54	4.50498	4.14627	2.41202
CCDC57	coiled-coil domain containing 57	protein coding	ENSG00000176155	-0.51	-2.09	0.98	0.65	0.54	5.5	4.93	5.21	6.18506	5.67592	4.09255
ACSF2	acyl-CoA synthetase family member 2	protein coding	ENSG00000167107	0.61	-2.09	1.02	0.68	0.65	5.25	5.35	5.33	6.16467	6.77668	4.07432
WDR20	WD repeat domain 20	protein coding	ENSG00000140153	-0.05	2.08	0.42	0.28	0.09	10.8	10.54	6.73	5.8293	5.78076	7.90639
ACAT2	acetyl-CoA acetyltransferase 2	protein coding	ENSG00000120437	0.33	2.08	0.46	0.31	0.83	10.29	9.78	10.6	9.64777	9.97807	11.7311
PAQR3	progestin and adipoQ receptor family member III	protein coding	ENSG00000163291	0.72	2.08	0.47	0.31	2.3	10.13	9.46	7.81	6.8081	7.52442	8.89102
A_24_P178631		(NA)		0.08	2.08	0.56	0.37	0.11	8.94	8.58	6.43	5.51034	5.58637	7.58977
A_24_P307974		(NA)		1.51	2.08	0.76	0.51	3.22	6.95	6.34	5.17	4.07284	5.57963	6.15042
ENSG00000279500		other ncRNA	ENSG00000279500	0.2	2.08	0.9	0.6	0.19	5.93	5.49	4.42	3.48685	3.69183	5.57165
F11R	F11 receptor	protein coding	ENSG00000158769	-0.53	-2.08	0.48	0.32	1.51	9.98	9.38	9.32	10.2957	9.76192	8.21746
LACTB2	lactamase, beta 2	protein coding	ENSG00000147592	-0.16	-2.08	0.54	0.36	0.27	9.14	8.73	6.81	7.74646	7.5843	5.66304
ZNF837	zinc finger protein 837	protein coding	ENSG00000152475	-0.12	-2.08	0.59	0.39	0.17	8.57	8.18	6.3	7.21955	7.10121	5.14231
WDR63	WD repeat domain 63	protein coding	ENSG00000162643	-1.37	-2.08	0.68	0.46	3.25	7.6	6.95	3.69	4.76651	3.39801	2.68947
TAPBPL	TAP binding protein-like	protein coding	ENSG00000139192	-1.07	-2.08	0.84	0.56	1.8	6.33	5.65	3.85	4.89509	3.82737	2.81843
ZFP2	ZFP2 zinc finger protein	protein coding	ENSG00000198939	-0.94	-2.08	0.86	0.57	1.48	6.22	5.56	3.98	5.00904	4.06983	2.93103
PREX1	phosphatidylinositol-3,4,5-trisphosphate-dependent Rac exchange factor 1	protein coding	ENSG00000124126	-1.65	-2.08	0.93	0.62	2.78	5.72	5.18	8.15	9.2606	7.61014	7.18541
IL1RAP	interleukin 1 receptor accessory protein	protein coding	ENSG00000196083	0.35	-2.08	1.02	0.68	0.32	5.24	5.13	5.7	6.56875	6.92013	4.4894
TMEM39A	transmembrane protein 39A	protein coding	ENSG00000176142	0.94	2.07	0.49	0.32	3.14	9.83	9.13	7.04	6.02274	6.96716	8.08787
NGLY1	N-glycanase 1	protein coding	ENSG00000151092	-0.24	-2.07	0.43	0.29	0.59	10.69	10.23	9.67	10.601	10.3609	8.53045
CARD6	caspase recruitment domain family, member 6	protein coding	ENSG00000132357	-0.18	-2.07	0.5	0.33	0.34	9.65	9.22	9.08	10.0065	9.82804	7.9391
FAM114A1	family with sequence similarity 114, member A1	protein coding	ENSG00000197712	0.16	-2.07	0.5	0.33	0.3	9.65	9.47	6.65	7.53743	7.70156	5.4711
PRRT3	proline-rich transmembrane protein 3	protein coding	ENSG00000163704	-0.03	-2.07	0.58	0.39	0.04	8.58	8.25	7.38	8.28987	8.25933	6.22352
DSTYK	dual serine/threonine and tyrosine protein kinase	protein coding	ENSG00000133059	-0.14	-2.07	0.59	0.39	0.2	8.55	8.15	6.38	7.30429	7.16565	5.23019
TMEM254	transmembrane protein 254	protein coding	ENSG00000133678	0.46	-2.07	0.6	0.4	0.89	8.41	8.48	5.96	6.80569	7.2612	4.73429
ITPR3	inositol 1,4,5-trisphosphate receptor, type 3	protein coding	ENSG00000096433	-0.97	-2.07	0.64	0.43	2.29	7.98	7.29	8.36	9.38548	8.4117	7.31794
PAPD4	PAP associated domain containing 4	protein coding	ENSG00000164329	0.62	-2.07	0.68	0.46	1.13	7.6	7.79	5.81	6.64465	7.26074	4.57107
A_22_P00013803		(NA)		-1.28	-2.07	0.69	0.46	2.92	7.47	6.81	5.37	6.43644	5.16083	4.37098
BMP6	bone morphogenetic protein 6	protein coding	ENSG00000153162	1.11	-2.07	0.72	0.48	2.33	7.28	7.96	8.22	8.98694	10.092	6.91682
PRSS3P2	protease, serine, 3 pseudogene 2	pseudogene		-0.84	-2.07	0.76	0.51	1.5	6.91	6.24	6.32	7.33526	6.49095	5.2671
PPARG	peroxisome proliferator-activated receptor gamma	protein coding	ENSG00000132170	0.17	-2.07	0.97	0.65	0.14	5.46	5.23	4.85	5.72843	5.8989	3.6612
TP53BP2	tumor protein p53 binding protein 2	protein coding	ENSG00000143514	0.7	2.06	0.46	0.31	2.29	10.22	9.56	8.32	7.32859	8.02537	9.38971
NXPE3	neurexophilin and PC-esterase domain family, member 3	protein coding	ENSG00000144815	1.43	2.06	0.49	0.33	4.95	9.71	9.07	6.21	5.13222	6.5606	7.19546
MCTP2	multiple C2 domains, transmembrane 2	protein coding	ENSG00000140563	2.11	2.06	0.62	0.41	5.85	8.22	7.94	4.5	3.33734	5.44475	5.40074
ZNF695	zinc finger protein 695	protein coding	ENSG00000197472	0.41	2.06	0.71	0.47	0.63	7.3	6.75	4.22	3.26936	3.68424	5.33172
LPCAT1	lysophosphatidylcholine acyltransferase 1	protein coding	ENSG00000275079	0.48	2.06	0.74	0.49	0.73	7.07	6.49	6.18	5.22007	5.7036	7.27789
SLC7A11	solute carrier family 7 (anionic amino acid transporter light chain, xc- system), member 11	protein coding	ENSG00000151012	0.07	2.06	0.86	0.57	0.07	6.17	5.8	9.51	8.60169	8.67463	10.6658
MGST3	microsomal glutathione S-transferase 3	protein coding	ENSG00000143198	0.27	-2.06	0.43	0.28	0.69	10.73	10.65	12.15	13.0212	13.2892	10.9571
CCDC8	coiled-coil domain containing 8	protein coding	ENSG00000169515	0.52	-2.06	0.48	0.32	1.45	9.93	10.08	5.71	6.54439	7.05944	4.48719
ZNF688	zinc finger protein 688	protein coding	ENSG00000229809	-0.55	-2.06	0.54	0.36	1.34	9.08	8.47	7.87	8.84078	8.29052	6.78527
ARFGEF2	ADP-ribosylation factor guanine nucleotide-exchange factor 2 (brefeldin A-inhibited)	protein coding	ENSG00000124198	-0.08	-2.06	0.58	0.39	0.11	8.59	8.23	6.64	7.55409	7.47157	5.48993
CSTF3	cleavage stimulation factor, 3' pre-RNA, subunit 3, 77kDa	protein coding	ENSG00000176102	-0.54	-2.06	0.61	0.4	1.12	8.32	7.71	7.56	8.53104	7.98714	6.47063
OSCP1	organic solute carrier partner 1	protein coding	ENSG00000116885	-0.51	-2.06	0.63	0.42	0.96	8.02	7.43	7.55	8.51393	8.00704	6.45651
LOC101928000	uncharacterised LOC101928000	other ncRNA	ENSG00000234327	-1.77	-2.06	0.67	0.45	4.48	7.65	7.16	8.3	9.41971	7.64755	7.36469
PRKX	protein kinase, X-linked	protein coding	ENSG00000183943	-0.01	-2.06	0.74	0.49	0.01	7.1	6.78	5.73	6.63338	6.62292	4.57092
ZNF239	zinc finger protein 239	protein coding	ENSG00000196793	-1.28	-2.06	0.75	0.5	2.65	6.96	6.3	6.02	7.08209	5.80118	5.01939
SCD5	stearoyl-CoA desaturase 5	protein coding	ENSG00000145284	1.49	-2.06	0.78	0.52	3.06	6.72	7.79	5.18	5.89385	7.38508	3.83126
LINC00959	lincRNA 959	lincRNA	ENSG00000237489	0.01	-2.06	0.73	0.51	0.01	6.72	6.4	4.52	5.34345	5.3572	3.28233
AFAP1L1	actin filament associated protein 1-like 1	protein coding	ENSG00000157510	-0.25	-2.06	0.88	0.59	0.26	6.01	5.54	6.7	7.63422	7.38144	5.57717
FAM179A	family with sequence similarity 179, member A	protein coding	ENSG00000189350	-2.91	-2.06	1.03	0.69	4.84	5.14	5.44	4.15	5.41449	2.50293	3.35844
SLC25A25	solute carrier family 25 (mitochondrial carrier; phosphate carrier), member 25	protein coding	ENSG00000148339	-1.18	2.05	0.6	0.4	3.21	8.4	9.23	9.12	8.37246	7.18784	10.4252
HIST1H2BC	histone cluster 1, H2bc	protein coding	ENSG00000180596	0.29	2.05	0.67	0.45	0.43	7.66	7.16	7.81	6.87337	7.16291	8.92445
Hs.656058		(NA)		-0.33	2.05	0.96	0.64	0.32	5.5	5.39	4.97	4.11024	3.77961	6.15853
CTAG2	cancer/testis antigen 2	protein coding	ENSG00000126890	0.32	2.05	1	0.67	0.29	5.3	4.79	4.13	3.18686	3.50397	5.24067
A_21_P0007398		(NA)		-0.02	-2.05	0.53	0.36	0.03	9.15	8.83	4.44	5.34498	5.32113	3.29287
DNM1P46	DNM1 pseudogene 46	pseudogene	ENSG00000182397	-2.18	-2.05	0.83	0.55	4.44	6.32	6.08	3.94	5.11205	2.93538	3.06082
TMEM121	transmembrane protein 121	protein coding	ENSG00000184986	-0.11	-2.05	0.85	0.57	0.1	6.19	5.8	7.52	8.42913	8.31853	6.37817
CTHRC1	collagen triple helix repeat containing 1	protein coding	ENSG00000164932	1.92	-2.05	0.94	0.62	3.33	5.63	7.07	8.59	9.24512	11.1603	7.19666
NOVA2	neuro-oncological ventral antigen 2	protein coding	ENSG00000104967	0.05	-2.05	0.97	0.65	0.04	5.43	5.13	4.7	5.59023	5.64462	3.53746
QRICH2	glutamine rich 2	protein coding	ENSG00000129646	-2.27	-2.05	0.99	0.66	3.8	5.3	5.1	4.08	5.25739	2.98893	3.20993
UBE3B	ubiquitin protein ligase E3B	protein coding	ENSG00000151148	1.3	2.04	0.44	0.29	5.02	10.4	9.73	7.28	6.22015	7.51661	8.26207
CTC-338M12.4	uncharacterised LOC101928649	lncRNA		-0.22	2.04	0.46	0.3	0.48	10.18	10.06	8	7.13098	6.91294	9.17595
NUDT6	nudix (nucleoside diphosphate linked moiety X)-type motif 6	protein coding	ENSG00000170917	0.23	2.04	0.52	0.35	0.45	9.24	8.78	7.49	6.57056	6.80482	8.61047
A_21_P0014157		(NA)		-2.78	2.04	0.61	0.41	7.62	8.23	10.97	8.5	7.9532	5.17215	9.99204
CENPU	centromere protein U	protein coding	ENSG00000151725	0.88	2.04	0.72	0.48	1.7	7.17	6.5	6.82	5.81369	6.68946	7.85822
VAMP5	vesicle-associated membrane protein 5	protein coding	ENSG00000168899	0.17	-2.04	0.45	0.3	0.37	10.3	10.14	9.45	10.3166	10.4901	8.27833
Hs.149726		(NA)		-1.74	-2.04	0.78	0.52	3.67	6.65	6.15	4.27	5.37539	3.63982	3.33599
MYLK2	myosin light chain kinase 2	protein coding	ENSG00000101306	-1.26	-2.04	0.84	0.56	2.23	6.24	5.58	6.43	7.48078	6.22557	5.43582
TMEM144	transmembrane protein 144	protein coding	ENSG00000164124	-0.67	-2.04	0.85	0.56	0.95	6.2	5.56	4.69	5.669	4.99475	3.62486
WDYHV1	WDYHV motif containing 1	protein coding	ENSG00000156795	-0.08	-2.04	0.99	0.66	0.06	5.32	4.94	5.87	6.7765	6.69672	4.73171
SARM1	sterile alpha and TIR motif containing 1	protein coding	ENSG00000004139	-0.5	-2.04	0.99	0.66	0.53	5.32	4.75	4.45	5.40689	4.90235	3.36855
C15orf48	chromosome 15 open reading frame 48	protein coding	ENSG00000166920	-1.38	-2.04	1.01	0.67	1.98	5.19	4.58	4.28	5.34201	3.96339	3.29786
A_32_P2103		(NA)		0.82	2.03	0.58	0.38	2.08	8.56	7.88	6.23	5.24228	6.05735	7.27225
HIST1H2AE	histone cluster 1, H2ae	protein coding	ENSG00000277075	-0.69	2.03	0.64	0.43	1.43	7.85	8.14	9.73	8.92575	8.2383	10.9523
ZNF227	zinc finger protein 227	protein coding	ENSG00000131115	-0.48	2.03	0.73	0.48	0.75	7.07	7.14	5.4	4.57286	4.08902	6.60182
MYO1E	myosin IE	protein coding	ENSG00000157483	-0.19	-2.03	0.44	0.29	0.41	10.39	9.96	9.71	10.6277	10.4416	8.59338
PRPF6	pre-mRNA processing factor 6	protein coding	ENSG00000101161	-0.11	-2.03	0.54	0.36	0.18	8.98	8.59	9.13	10.0352	9.92263	8.00127
SYNC	syncoilin, intermediate filament protein	protein coding	ENSG00000162520	0.8	-2.03	0.55	0.36	2.17	8.94	9.37	8.64	9.42914	10.2251	7.39481
NIPAL3	NIPA-like domain containing 3	protein coding	ENSG00000001461	-0.65	-2.03	0.55	0.37	1.63	8.83	8.18	9.73	10.7018	10.0488	8.66845
SEMA5A	sema domain, seven thrombospondin repeats (type 1 and type 1-like), transmembrane domain (TM) and short cytoplasmic domain, (semaphorin) 5A	protein coding	ENSG00000112902	0.69	-2.03	0.8	0.53	1.06	6.46	6.71	10.18	10.9812	11.6727	8.95498
LOC220729	succinate dehydrogenase complex, subunit A, flavoprotein (Fp) pseudogene	pseudogene	ENSG00000214135	0.23	2.02	0.42	0.28	0.57	10.65	10.19	8.1	7.19271	7.42185	9.21234
SNHG20	small nucleolar RNA host gene 20 (non-protein coding)	other ncRNA	ENSG00000234912	-0.18	2.02	0.54	0.36	0.31	8.97	8.8	6.92	6.06322	5.88504	8.0787
LRRC58	leucine rich repeat containing 58	protein coding	ENSG00000163428	0.89	2.02	0.56	0.37	2.42	8.68	7.99	6.81	5.8154	6.70562	7.83045
ANKRD10	ankyrin repeat domain 10	protein coding	ENSG00000088448	0.29	2.02	0.62	0.41	0.46	8.02	7.53	6.94	6.01738	6.3031	8.03533
FAM171B	family with sequence similarity 171, member B	protein coding	ENSG00000144369	1.51	2.02	0.82	0.55	2.93	6.33	5.74	5.15	4.07978	5.58692	6.10224
DNAJC12	DnaJ (Hsp40) homolog, subfamily C, member 12	protein coding	ENSG00000108176	1.18	2.02	1.02	0.68	1.6	5.1	4.45	3.99	2.96182	4.14592	4.98004
KAT6B	K(lysine) acetyltransferase 6B	protein coding	ENSG00000156650	0.66	-2.02	0.54	0.36	1.7	8.92	9.21	4.03	4.83198	5.49289	2.80914
R3HDM2	R3H domain containing 2	protein coding	ENSG00000179912	0.28	-2.02	0.58	0.39	0.49	8.45	8.37	7.88	8.72582	9.00466	6.70875
ALDH3B1	aldehyde dehydrogenase 3 family, member B1	protein coding	ENSG00000006534	-0.71	-2.02	0.64	0.42	1.5	7.87	7.21	6.76	7.73425	7.02789	5.71838
ZNRF3	zinc and ring finger 3	protein coding	ENSG00000183579	-0.2	-2.02	0.65	0.44	0.27	7.7	7.26	7.71	8.62233	8.4246	6.60478
OLA1	Obg-like ATPase 1	protein coding	ENSG00000138430	0.65	-2.02	0.69	0.46	1.21	7.38	7.62	9.35	10.1503	10.8014	8.13491
GJD3	gap junction protein, delta 3, 31.9kDa	protein coding	ENSG00000183153	-1.27	-2.02	0.78	0.52	2.5	6.58	5.93	8.31	9.34996	8.07841	7.33423
Hs.41423		(NA)		-1.15	-2.02	0.95	0.63	1.69	5.49	4.83	3.89	4.91884	3.77005	2.89846
Hs.675712		(NA)		-3.08	-2.02	0.97	0.65	5.43	5.35	5.88	5.43	6.70322	3.61932	4.67994
LOC100131564	uncharacterised LOC100131564	lncRNA		0.35	-2.02	1.02	0.68	0.32	5.06	4.96	4.93	5.77098	6.12501	3.75476
CTH	cystathionine gamma-lyase	protein coding	ENSG00000116761	-0.57	2.01	0.6	0.4	1.23	8.27	8.46	8.46	7.65664	7.08521	9.66274
FZD4	frizzled class receptor 4	protein coding	ENSG00000174804	0.68	2.01	0.62	0.41	1.48	8.04	7.39	9.47	8.5083	9.18703	10.5184
DCK	deoxycytidine kinase	protein coding	ENSG00000156136	0.52	2.01	0.69	0.46	0.88	7.35	6.75	5.16	4.21375	4.72936	6.22068
HIST3H2A	histone cluster 3, H2a	protein coding	ENSG00000181218	-0.76	2.01	0.7	0.47	1.46	7.26	7.61	4.66	3.8712	3.11197	5.88315
DCAF4	DDB1 and CUL4 associated factor 4	protein coding	ENSG00000119599	0.2	-2.01	0.46	0.31	0.44	10.05	9.91	6.05	6.90728	7.11196	4.89459
NOL10	nucleolar protein 10	protein coding	ENSG00000115761	-1.08	-2.01	0.47	0.31	3.81	9.86	9.16	8.58	9.59807	8.52202	7.58933
FAM220A	family with sequence similarity 220, member A	protein coding	ENSG00000178397	0.15	-2.01	0.5	0.33	0.26	9.45	9.27	7.19	8.05579	8.20223	6.04526
MARVELD2	MARVEL domain containing 2	protein coding	ENSG00000152939	-1.34	-2.01	0.63	0.42	3.46	7.86	7.21	3.83	4.87317	3.53656	2.86605
FCHO1	FCH domain only 1	protein coding	ENSG00000130475	-0.72	-2.01	0.64	0.43	1.52	7.84	7.18	5.26	6.22524	5.50952	4.2136
MYLIP	myosin regulatory light chain interacting protein	protein coding	ENSG00000007944	0.74	2	0.66	0.44	1.5	7.58	6.92	7.82	6.85261	7.58926	8.8568
DCTN5	dynactin 5 (p25)	protein coding	ENSG00000166847	1.25	2	0.67	0.45	2.97	7.44	6.78	5.94	4.9101	6.16368	6.90697
ZNF263	zinc finger protein 263	protein coding	ENSG00000006194	-0.22	2	0.69	0.46	0.29	7.33	7.18	4.84	3.98801	3.76784	5.99009
ENSG00000247679		asRNA	ENSG00000247679	0.93	2	0.94	0.63	1.28	5.47	4.81	3.99	2.99817	3.92667	4.99591
BOD1L1	biorientation of chromosomes in cell division 1-like 1	protein coding	ENSG00000038219	0.24	-2	0.39	0.26	0.67	11.09	11	7.56	8.40072	8.63966	6.40001
SMARCAL1	SWI/SNF related, matrix associated, actin dependent regulator of chromatin, subfamily a-like 1	protein coding	ENSG00000138375	-0.14	-2	0.54	0.36	0.22	8.87	8.47	9.09	9.97652	9.8381	7.97962
RRP36	ribosomal RNA processing 36 homolog (S. cerevisiae)	protein coding	ENSG00000124541	-0.4	-2	0.57	0.38	0.82	8.58	8.03	10.84	11.7682	11.3644	9.77137
SH3PXD2B	SH3 and PX domains 2B	protein coding	ENSG00000174705	0.01	-2	0.68	0.45	0.01	7.45	7.14	7.3	8.17297	8.17999	6.17051
OMA1	OMA1 zinc metallopeptidase	protein coding	ENSG00000162600	0.29	-2	0.88	0.59	0.3	5.87	5.74	6.22	7.06091	7.34847	5.05845
MMACHC	methylmalonic aciduria (cobalamin deficiency) cblC type, with homocystinuria	protein coding	ENSG00000132763	-0.13	-2	0.88	0.59	0.12	5.83	5.42	4.08	4.96579	4.84003	2.97069
UCN	urocortin	protein coding	ENSG00000163794	0.09	-2	0.93	0.62	0.07	5.53	5.25	5.27	6.13209	6.21928	4.13204
EDEM1	ER degradation enhancer, mannosidase alpha-like 1	protein coding	ENSG00000134109	0.02	1.99	0.48	0.32	0.03	9.66	9.35	6.14	5.26767	5.28739	7.25926
TCTEX1D2	Tctex1 domain containing 2	protein coding	ENSG00000213123	-0.26	-1.99	0.39	0.26	0.74	10.99	10.51	8.53	9.43276	9.17341	7.44756
ADK	adenosine kinase	protein coding	ENSG00000156110	0.79	-1.99	0.57	0.38	2	8.47	8.9	6.87	7.63989	8.42881	5.64559
ST3GAL4-AS1	ST3GAL4 antisense RNA 1 (head to head)	asRNA	ENSG00000280832	-0.78	-1.99	0.61	0.41	1.82	8.07	7.4	4.8	5.76576	4.98655	3.77427
COA3	cytochrome c oxidase assembly factor 3	protein coding	ENSG00000183978	0.07	-1.99	0.61	0.41	0.1	8.04	7.78	9.31	10.1721	10.2469	8.18287
NUP88	nucleoporin 88kDa	protein coding	ENSG00000108559	-0.06	-1.99	0.7	0.47	0.06	7.19	6.83	7.79	8.66252	8.60677	6.67669
TMEM38A	transmembrane protein 38A	protein coding	ENSG00000072954	-1	-1.99	0.77	0.51	1.87	6.61	5.93	5.67	6.66839	5.66763	4.6815
EML2	echinoderm microtubule associated protein like 2	protein coding	ENSG00000125746	-1.5	-1.99	0.83	0.55	2.87	6.16	5.58	5.98	7.03981	5.53789	5.05184
GALNT7	polypeptide N-acetylgalactosaminyltransferase 7	protein coding	ENSG00000109586	0.79	-1.99	0.85	0.57	1.18	6.03	6.36	7.28	8.05209	8.84408	6.06079
THADA	thyroid adenoma associated	protein coding	ENSG00000115970	0.38	-1.99	0.93	0.62	0.39	5.5	5.44	5.64	6.45984	6.83819	4.46816
A_22_P00022873		(NA)		0.23	-1.99	1.01	0.67	0.2	5.07	4.88	5.09	5.93241	6.16559	3.94259
PPP1R15A	protein phosphatase 1, regulatory subunit 15A	protein coding	ENSG00000087074	-1.47	1.98	0.65	0.43	3.75	7.62	8.8	8.73	8.04676	6.57778	10.029
BRMS1L	breast cancer metastasis-suppressor 1-like	protein coding	ENSG00000100916	0.76	1.98	0.7	0.46	1.46	7.16	6.5	5.85	4.88864	5.64818	6.86439
TRIM4	tripartite motif containing 4	protein coding	ENSG00000146833	-0.03	-1.98	0.53	0.35	0.05	8.97	8.64	8.88	9.7443	9.7093	7.76827
ATRX	alpha thalassemia/mental retardation syndrome X-linked	protein coding	ENSG00000085224	0.62	-1.98	0.55	0.37	1.51	8.67	8.92	7.79	8.57693	9.19448	6.60028
A_22_P00024164		(NA)		-0.41	-1.98	0.57	0.38	0.83	8.51	7.95	5.48	6.3957	5.98635	4.4121
SSX2IP	synovial sarcoma, X breakpoint 2 interacting protein	protein coding	ENSG00000117155	-1.19	-1.98	0.62	0.41	3.08	7.93	7.25	5.12	6.13124	4.94384	4.15011
RHBDF2	rhomboid 5 homolog 2 (Drosophila)	protein coding	ENSG00000129667	-1.33	-1.98	0.62	0.42	3.49	7.89	7.24	9.26	10.2973	8.97033	8.3142
ZNF577	zinc finger protein 577	other ncRNA		-0.83	-1.98	0.65	0.44	1.8	7.59	6.91	6.33	7.29999	6.47104	5.31613
ZNF609	zinc finger protein 609	protein coding	ENSG00000180357	0.42	-1.98	0.69	0.46	0.66	7.2	7.23	5.11	5.92238	6.34159	3.94576
AGRN	agrin	protein coding	ENSG00000188157	-0.56	-1.98	0.82	0.54	0.79	6.22	5.61	11.97	12.9053	12.3412	10.9255
AGT	angiotensinogen (serpin peptidase inhibitor, clade A, member 8)	protein coding	ENSG00000135744	-0.15	1.97	0.49	0.33	0.27	9.42	9.23	3.56	2.717	2.57171	4.69048
SNORA21	small nucleolar RNA, H/ACA box 21	other ncRNA	ENSG00000199293	-0.05	1.97	0.64	0.43	0.06	7.7	7.42	6.2	5.34245	5.29499	7.31509
ELOVL4	ELOVL fatty acid elongase 4	protein coding	ENSG00000118402	1.54	1.97	0.77	0.51	3.25	6.52	5.96	4.65	3.60058	5.14497	5.5676
RAC2	ras-related C3 botulinum toxin substrate 2 (rho family, small GTP binding protein Rac2)	protein coding	ENSG00000128340	-0.57	-1.97	0.44	0.29	1.88	10.25	9.62	11.58	12.5147	11.9438	10.5458
NIPSNAP1	nipsnap homolog 1 (C. elegans)	protein coding	ENSG00000184117	0.43	-1.97	0.46	0.31	1.16	9.84	9.92	7.29	8.10146	8.52696	6.13083
DNM2	dynamin 2	protein coding	ENSG00000079805	0.35	-1.97	0.58	0.39	0.66	8.27	8.26	7.91	8.72756	9.07917	6.75987
PIGZ	phosphatidylinositol glycan anchor biosynthesis, class Z	protein coding	ENSG00000119227	0.25	-1.97	0.67	0.45	0.35	7.38	7.25	7.96	8.79011	9.03707	6.82194
RAD51D	RAD51 paralog D	protein coding	ENSG00000185379	0.16	-1.97	0.84	0.56	0.16	6.03	5.81	4.78	5.62052	5.78448	3.64855
RAB36	RAB36, member RAS oncogene family	protein coding	ENSG00000100228	-0.59	-1.97	0.92	0.61	0.71	5.55	4.94	5.31	6.24515	5.66012	4.27108
HECA	headcase homolog (Drosophila)	protein coding	ENSG00000112406	1.06	1.96	0.44	0.29	4.02	10.13	9.42	9.29	8.30717	9.36254	10.2635
C18orf8	chromosome 18 open reading frame 8	protein coding	ENSG00000141452	-0.18	1.96	0.69	0.46	0.23	7.23	7.05	7.71	6.86999	6.69218	8.8335
ZNF184	zinc finger protein 184	protein coding	ENSG00000096654	-0.05	1.96	0.82	0.55	0.05	6.16	5.86	5.73	4.87417	4.82355	6.83726
SNORA6	small nucleolar RNA, H/ACA box 6	other ncRNA	ENSG00000206760	0.24	1.96	0.88	0.59	0.23	5.71	5.24	4.83	3.94231	4.17737	5.90318
DNM3OS	DNM3 opposite strand/antisense RNA	asRNA	ENSG00000230630	1.71	1.96	0.93	0.62	2.91	5.43	4.95	4.46	3.38325	5.08914	5.34568
ZNF185	zinc finger protein 185 (LIM domain)	protein coding	ENSG00000147394	-0.38	-1.96	0.49	0.33	0.92	9.42	8.87	8.3	9.21121	8.8307	7.24733
CFD	complement factor D (adipsin)	protein coding	ENSG00000274619	0.19	-1.96	0.68	0.45	0.25	7.27	7.1	3.67	4.50847	4.69747	2.54484
BCHE	butyrylcholinesterase	protein coding	ENSG00000114200	0.53	-1.96	0.7	0.46	0.9	7.13	7.26	6.52	7.31305	7.84456	5.35337
SDCCAG8	serologically defined colon cancer antigen 8	protein coding	ENSG00000276111	-0.06	-1.96	0.93	0.62	0.05	5.46	5.09	5.22	6.08173	6.02495	4.119
MAP4K5	mitogen-activated protein kinase kinase kinase kinase 5	protein coding	ENSG00000012983	1.46	1.95	0.5	0.33	5.03	9.28	8.68	8.1	7.06588	8.5256	9.01369
RRM2B	ribonucleotide reductase M2 B (TP53 inducible)	protein coding	ENSG00000048392	-0.24	1.95	0.56	0.37	0.43	8.52	8.41	7.4	6.57245	6.32911	8.5248
TYW3	tRNA-yW synthesizing protein 3 homolog (S. cerevisiae)	protein coding	ENSG00000162623	-1.08	1.95	0.59	0.39	2.93	8.16	8.93	5.9	5.18326	4.10295	7.12917
ADNP2	ADNP homeobox 2	protein coding	ENSG00000101544	0.36	1.95	0.69	0.46	0.54	7.18	6.65	6.13	5.23558	5.5914	7.18359
LSM14B	LSM14B, SCD6 homolog B (S. cerevisiae)	protein coding	ENSG00000149657	-0.5	1.95	0.79	0.53	0.69	6.34	6.41	6.23	5.43783	4.94167	7.39234
ATP2B4	ATPase, Ca2+ transporting, plasma membrane 4	protein coding	ENSG00000058668	-0.1	-1.95	0.56	0.37	0.14	8.52	8.14	8.64	9.50304	9.40589	7.5566
MGAT3	mannosyl (beta-1,4-)-glycoprotein beta-1,4-N-acetylglucosaminyltransferase	protein coding	ENSG00000128268	-0.21	-1.95	0.61	0.4	0.33	7.96	7.51	6.84	7.72413	7.51197	5.77275
Hs.686154		(NA)		-1.25	-1.95	0.68	0.46	2.9	7.19	6.54	3.86	4.87199	3.62238	2.92635
TGFB2-AS1	TGFB2 antisense RNA 1 (head to head)	asRNA	ENSG00000232480	0.05	-1.95	0.95	0.63	0.04	5.28	4.97	4.31	5.15768	5.20555	3.20295
A_33_P3345031		(NA)		-3.18	-1.95	0.98	0.65	5.57	5.11	5.84	4.46	5.71119	2.52899	3.76031
ZNF286B	zinc finger protein 286B	protein coding	ENSG00000249459	-0.7	1.94	0.54	0.36	1.84	8.66	9.02	8.54	7.78077	7.08052	9.7248
TCAP	titin-cap	protein coding	ENSG00000173991	-1.32	1.94	0.56	0.38	3.92	8.42	9.5	7.21	6.52465	5.20225	8.46757
SNORD35B	small nucleolar RNA, C/D box 35B	other ncRNA	ENSG00000200530	-0.04	1.94	0.7	0.47	0.04	6.97	6.68	4.68	3.83951	3.80145	5.77586
ELL3	elongation factor RNA polymerase II-like 3	protein coding	ENSG00000128886	-1.48	1.94	0.71	0.47	3.41	6.92	8.11	5.47	4.80632	3.32399	6.74658
ZNF460	zinc finger protein 460	protein coding	ENSG00000197714	0.34	1.94	0.82	0.55	0.41	6.06	5.54	4.15	3.25761	3.59852	5.19292
CPT1C	carnitine palmitoyltransferase 1C	protein coding	ENSG00000169169	-0.23	-1.94	0.45	0.3	0.53	9.92	9.46	9.09	9.97419	9.7416	8.0305
SCARB1	scavenger receptor class B, member 1	protein coding	ENSG00000073060	0.06	-1.94	0.61	0.41	0.07	7.86	7.59	11.76	12.6008	12.6577	10.6581
ERICH2	glutamate-rich 2	protein coding		-2.04	-1.94	0.67	0.45	5.24	7.32	7.08	3.67	4.77305	2.73099	2.83014
DOCK1	dedicator of cytokinesis 1	protein coding	ENSG00000150760	1.27	-1.94	0.81	0.54	2.39	6.15	7.03	6.06	6.75085	8.02294	4.81276
R3HCC1L	R3H domain and coiled-coil containing 1-like	protein coding	ENSG00000166024	0.06	-1.94	0.86	0.57	0.05	5.82	5.52	4.4	5.23816	5.29383	3.29719
MAP3K5	mitogen-activated protein kinase kinase kinase 5	protein coding	ENSG00000197442	-0.63	-1.93	0.47	0.31	1.98	9.64	8.98	6.85	7.77507	7.14043	5.849
CDC42EP2	CDC42 effector protein (Rho GTPase binding) 2	protein coding	ENSG00000149798	-0.76	-1.93	0.48	0.32	2.39	9.41	8.73	9.91	10.8554	10.0956	8.92261
A_33_P3397658		(NA)		-0.69	-1.93	0.51	0.34	1.97	9.04	8.37	6.16	7.09425	6.40097	5.1605
P2RX4	purinergic receptor P2X, ligand gated ion channel, 4	protein coding	ENSG00000135124	-0.94	-1.93	0.51	0.34	2.91	9.01	8.31	8.43	9.39545	8.45544	7.46084
ACYP2	acylphosphatase 2, muscle type	protein coding	ENSG00000170634	1.2	-1.93	0.53	0.35	3.81	8.81	9.77	6.37	7.06688	8.27168	5.14071
CCDC88B	coiled-coil domain containing 88B	protein coding	ENSG00000168071	-1.42	-1.93	0.7	0.46	3.34	7.02	6.42	9.3	10.3179	8.89327	8.39254
Hs.669285		(NA)		-1.47	-1.93	0.77	0.52	3.04	6.4	5.82	3.44	4.46914	3.00109	2.53664
ATF6	activating transcription factor 6	protein coding	ENSG00000118217	0.31	-1.93	0.79	0.53	0.38	6.27	6.18	7.88	8.68153	8.98944	6.75505
ST6GALNAC2	ST6 (alpha-N-acetyl-neuraminyl-2,3-beta-galactosyl-1,3)-N-acetylgalactosaminide alpha-2,6-sialyltransferase 2	protein coding	ENSG00000070731	-0.37	-1.93	0.82	0.55	0.45	6.04	5.51	4.05	4.94073	4.56946	3.0153
CSPP1	centrosome and spindle pole associated protein 1	protein coding	ENSG00000104218	0.36	-1.93	0.83	0.55	0.43	5.95	5.89	4.47	5.26575	5.62663	3.33987
NYNRIN	NYN domain and retroviral integrase containing	protein coding	ENSG00000205978	1.26	-1.93	0.87	0.58	2.16	5.73	6.56	5.36	6.04304	7.30136	4.11788
SGTB	small glutamine-rich tetratricopeptide repeat (TPR)-containing, beta	protein coding	ENSG00000197860	0.01	1.92	0.44	0.3	0.01	9.95	9.65	8.93	8.09129	8.098	10.0112
ARL5B	ADP-ribosylation factor-like 5B	protein coding	ENSG00000165997	-0.71	1.92	0.45	0.3	2.37	9.8	10.2	5.34	4.59165	3.88295	6.51293
SCARNA12	small Cajal body-specific RNA 12	other ncRNA	ENSG00000238795	2.23	1.92	0.59	0.39	6.46	8.07	8.02	6.03	4.90948	7.13987	6.83291
CDYL2	chromodomain protein, Y-like 2	protein coding	ENSG00000166446	1.33	1.92	0.74	0.49	2.85	6.62	6	4.22	3.2132	4.54496	5.13096
LINC00115	lincRNA 115	lincRNA	ENSG00000225880	-1.12	1.92	0.74	0.5	2.27	6.6	7.35	6.21	5.51449	4.39202	7.43406
ENSG00000260790		asRNA	ENSG00000260790	0.11	1.92	0.77	0.51	0.12	6.39	5.98	3.48	2.62647	2.73918	4.5512
NUBPL	nucleotide binding protein-like	protein coding	ENSG00000151413	0.15	-1.92	0.52	0.35	0.26	8.88	8.7	7.33	8.15185	8.30101	6.23156
CTSO	cathepsin O	protein coding	ENSG00000256043	-0.01	-1.92	0.58	0.39	0.01	8.16	7.84	7.24	8.08233	8.07134	6.15845
PPM1F	protein phosphatase, Mg2+/Mn2+ dependent, 1F	protein coding	ENSG00000100034	-0.74	-1.92	0.61	0.41	1.67	7.79	7.12	10.67	11.6007	10.8656	9.68526
ANPEP	alanyl (membrane) aminopeptidase	protein coding	ENSG00000166825	0.53	-1.92	0.79	0.53	0.76	6.22	6.34	8.99	9.76324	10.2939	7.8457
EARS2	glutamyl-tRNA synthetase 2, mitochondrial	protein coding	ENSG00000103356	-0.2	-1.92	0.81	0.54	0.21	6.09	5.64	5.39	6.25791	6.06145	4.33628
RPGR	retinitis pigmentosa GTPase regulator	protein coding	ENSG00000156313	-0.68	-1.92	0.89	0.59	0.91	5.55	4.91	5.19	6.11728	5.4333	4.1989
KIF24	kinesin family member 24	protein coding	ENSG00000186638	-0.34	-1.92	0.97	0.65	0.33	5.06	4.54	3.76	4.6442	4.30109	2.72715
HIST1H2BG	histone cluster 1, H2bg	protein coding	ENSG00000273802	-0.28	1.91	0.59	0.4	0.48	7.98	7.9	7.8	7.00028	6.72048	8.91239
SCARNA13	small Cajal body-specific RNA 13	other ncRNA	ENSG00000252481	1.63	1.91	0.76	0.51	3.52	6.43	5.93	5.96	4.92068	6.54855	6.8341
GBA	glucosidase, beta, acid	protein coding	ENSG00000177628	-0.83	-1.91	0.48	0.32	2.72	9.4	8.71	8.74	9.67723	8.84736	7.7664
IPP	intracisternal A particle-promoted polypeptide	protein coding	ENSG00000197429	0.28	-1.91	0.56	0.37	0.52	8.38	8.31	7.36	8.16003	8.43962	6.25445
FRS2	fibroblast growth factor receptor substrate 2	protein coding	ENSG00000166225	0.15	-1.91	0.62	0.42	0.2	7.66	7.46	5.39	6.20372	6.35033	4.29068
C1RL	complement component 1, r subcomponent-like	protein coding	ENSG00000139178	0.44	-1.91	0.64	0.42	0.8	7.51	7.58	6.35	7.13061	7.57446	5.22501
SLC22A18	solute carrier family 22, member 18	protein coding	ENSG00000110628	0.63	-1.91	0.67	0.45	1.21	7.2	7.45	7.34	8.09953	8.73219	6.19398
ABHD1	abhydrolase domain containing 1	protein coding	ENSG00000143994	-0.56	-1.91	0.69	0.46	0.97	6.98	6.36	3.81	4.7127	4.15191	2.80453
ST3GAL3	ST3 beta-galactoside alpha-2,3-sialyltransferase 3	protein coding	ENSG00000126091	0.72	-1.91	0.73	0.48	1.29	6.71	7.04	6.19	6.93541	7.65982	5.02149
A_21_P0008540		(NA)		-1.4	-1.91	0.82	0.54	2.69	6.01	5.42	6.95	7.96479	6.5612	6.05611
TNIK	TRAF2 and NCK interacting kinase	protein coding	ENSG00000154310	-0.81	-1.91	0.82	0.55	1.29	5.99	5.33	5.26	6.19768	5.38443	4.28517
A_22_P00003957		(NA)		-0.22	-1.91	0.85	0.57	0.23	5.78	5.31	3.74	4.60663	4.38668	2.69867
HMGXB3	HMG box domain containing 3	protein coding	ENSG00000113716	-0.83	1.9	0.48	0.32	2.68	9.33	9.86	10.96	10.232	9.4045	12.135
MAFG	v-maf avian musculoaponeurotic fibrosarcoma oncogene homolog G	protein coding	ENSG00000197063	-0.49	1.9	0.48	0.32	1.32	9.31	9.46	9.61	8.84598	8.35972	10.7417
SF3B1	splicing factor 3b, subunit 1, 155kDa	protein coding	ENSG00000115524	0.07	1.9	0.55	0.37	0.1	8.43	8.06	7.29	6.45097	6.5226	8.34747
HIST1H2BJ	histone cluster 1, H2bj	protein coding	ENSG00000124635	-0.29	1.9	0.58	0.39	0.51	8.11	8.05	6.7	5.90259	5.61672	7.80392
SNAI1	snail family zinc finger 1	protein coding	ENSG00000124216	1.94	1.9	0.77	0.51	4.28	6.36	6.06	8.89	7.81532	9.75294	9.7146
ZDHHC12	zinc finger, DHHC-type containing 12	protein coding	ENSG00000160446	-0.12	-1.9	0.49	0.32	0.22	9.25	8.86	10.41	11.2516	11.1312	9.35282
UHRF1BP1	UHRF1 binding protein 1	protein coding	ENSG00000065060	-1.66	-1.9	0.53	0.36	5.35	8.63	8.16	7.36	8.39582	6.7331	6.49958
REV3L	REV3-like, polymerase (DNA directed), zeta, catalytic subunit	protein coding	ENSG00000009413	-0.48	-1.9	0.55	0.37	1.08	8.43	7.83	7.36	8.25307	7.77237	6.34811
DHTKD1	dehydrogenase E1 and transketolase domain containing 1	protein coding	ENSG00000181192	0.18	-1.9	0.61	0.4	0.27	7.81	7.64	5.69	6.49847	6.68048	4.59652
A_24_P884376		(NA)		-2.02	-1.9	0.63	0.42	5.53	7.61	7.38	7.18	8.26389	6.2487	6.36129
SPA17	sperm autoantigenic protein 17	protein coding	ENSG00000064199	-0.46	-1.9	0.63	0.42	0.85	7.5	6.91	6.29	7.17237	6.70926	5.27709
ACAD11	acyl-CoA dehydrogenase family, member 11	protein coding	ENSG00000240303	-0.51	-1.9	0.8	0.54	0.71	6.07	5.47	5.71	6.60503	6.09033	4.70632
PLCE1	phospholipase C, epsilon 1	protein coding	ENSG00000138193	1.11	-1.9	0.88	0.59	1.79	5.58	6.25	6.44	7.13906	8.25033	5.23406
ZNF581	zinc finger protein 581	protein coding	ENSG00000171425	0.21	1.89	0.46	0.31	0.44	9.51	9.06	7.37	6.52296	6.72967	8.40902
ICMT	isoprenylcysteine carboxyl methyltransferase	protein coding	ENSG00000116237	1.16	1.89	0.66	0.44	2.73	7.2	6.54	7.3	6.32656	7.48156	8.21646
LRIF1	ligand dependent nuclear receptor interacting factor 1	protein coding	ENSG00000121931	-0.13	1.89	0.69	0.46	0.16	6.94	6.72	6.14	5.32386	5.19441	7.21752
EPM2AIP1	EPM2A (laforin) interacting protein 1	protein coding	ENSG00000178567	0.3	1.89	0.87	0.58	0.32	5.57	5.06	3.97	3.10809	3.4084	4.99964
FABP3	fatty acid binding protein 3, muscle and heart	protein coding	ENSG00000121769	2.4	1.89	0.92	0.61	4.45	5.3	5.36	4.78	3.65695	6.06	5.54807
TMCO4	transmembrane and coiled-coil domains 4	protein coding	ENSG00000162542	0.73	-1.89	0.46	0.3	2.45	9.65	10.08	4.56	5.29094	6.0198	3.40377
WDR11	WD repeat domain 11	protein coding	ENSG00000120008	0.5	-1.89	0.47	0.31	1.43	9.49	9.66	7.37	8.13496	8.63606	6.24854
WDR54	WD repeat domain 54	protein coding	ENSG00000005448	-0.14	-1.89	0.53	0.35	0.24	8.67	8.26	8.56	9.40555	9.26387	7.51142
PCDH1	protocadherin 1	protein coding	ENSG00000156453	-0.93	-1.89	0.6	0.4	2.31	7.79	7.1	9.36	10.3075	9.38203	8.41551
SPNS2	spinster homolog 2 (Drosophila)	protein coding	ENSG00000183018	-0.45	-1.89	0.61	0.41	0.86	7.67	7.09	3.89	4.76712	4.31469	2.88085
LOC646214	p21 protein (Cdc42/Rac)-activated kinase 2 pseudogene	pseudogene		0.09	-1.89	0.64	0.43	0.12	7.39	7.15	6.51	7.32956	7.4233	5.43542
ENSG00000249685		lincRNA	ENSG00000249685	-1.47	-1.89	0.73	0.48	3.28	6.65	6.09	3.5	4.51471	3.04871	2.62104
FAM27C	family with sequence similarity 27, member C	lncRNA		-1.38	-1.89	0.75	0.5	2.93	6.45	5.86	7	7.99583	6.61294	6.1038
NRK	Nik related kinase	protein coding	ENSG00000123572	0.5	-1.89	0.77	0.52	0.72	6.25	6.35	6.11	6.87397	7.37622	4.98584
RIC8B	RIC8 guanine nucleotide exchange factor B	protein coding	ENSG00000111785	0.17	-1.89	0.84	0.56	0.17	5.8	5.59	5.36	6.17261	6.33948	4.27869
Hs.369201		(NA)		-2.41	-1.89	0.89	0.6	4.6	5.44	5.52	6.15	7.2752	4.86053	5.38689
UBAC2-AS1	UBAC2 antisense RNA 1	lincRNA	ENSG00000228889	-1.7	-1.89	0.92	0.61	2.94	5.29	4.84	4.58	5.61959	3.91627	3.72529
UCP2	uncoupling protein 2 (mitochondrial, proton carrier)	protein coding	ENSG00000175567	-0.54	-1.89	0.92	0.61	0.63	5.28	4.68	3.54	4.43382	3.89761	2.54781
RNMT	RNA (guanine-7-) methyltransferase	protein coding	ENSG00000101654	-0.54	1.88	0.53	0.35	1.36	8.65	8.86	7.57	6.81559	6.27344	8.69373
A_33_P3223088		(NA)		-0.94	1.88	0.53	0.35	2.79	8.64	9.3	5.02	4.31364	3.37777	6.19605
TRIM63	tripartite motif containing 63, E3 ubiquitin protein ligase	protein coding	ENSG00000158022	0.14	1.88	0.7	0.47	0.17	6.83	6.42	3.72	2.88448	3.02653	4.76328
TAF5	TAF5 RNA polymerase II, TATA box binding protein (TBP)-associated factor, 100kDa	protein coding	ENSG00000148835	-0.56	1.88	0.75	0.5	0.86	6.37	6.52	5.58	4.82623	4.26861	6.70196
SNORA38B	small nucleolar RNA, H/ACA box 38B	other ncRNA	ENSG00000200394	-0.21	1.88	0.82	0.54	0.23	5.93	5.76	3.58	2.78182	2.56942	4.66508
PDK2	pyruvate dehydrogenase kinase, isozyme 2	protein coding		0.77	1.88	0.83	0.56	1.17	5.79	5.14	6.14	5.22629	6.00071	7.10423
SNORA13	small nucleolar RNA, H/ACA box 13	other ncRNA	ENSG00000238363	0.37	1.88	0.95	0.63	0.37	5.07	4.54	3.8	2.93743	3.3064	4.81445
SCML1	sex comb on midleg-like 1 (Drosophila)	protein coding	ENSG00000047634	-0.46	1.88	0.96	0.64	0.49	5.03	5.04	4.17	3.40359	2.93917	5.2834
KIAA1429	KIAA1429	protein coding	ENSG00000164944	0.44	-1.88	0.5	0.33	1.07	8.97	9.07	9.68	10.4506	10.8859	8.57219
RAB2A	RAB2A, member RAS oncogene family	protein coding	ENSG00000104388	0.16	-1.88	0.52	0.34	0.29	8.8	8.64	9.74	10.5448	10.7091	8.66049
FAM86B3P	family with sequence similarity 86, member B3, pseudogene	pseudogene	ENSG00000173295	-0.77	-1.88	0.61	0.41	1.79	7.69	7.01	5.91	6.83169	6.05829	4.94718
ELAC1	elaC ribonuclease Z 1	protein coding	ENSG00000141642	-0.57	-1.88	0.69	0.46	1	6.93	6.3	5.69	6.58813	6.01854	4.7066
YARS	tyrosyl-tRNA synthetase	protein coding	ENSG00000134684	-0.22	-1.88	0.79	0.53	0.25	6.1	5.63	7.54	8.39284	8.17278	6.51271
IFITM4P	interferon induced transmembrane protein 4 pseudogene	pseudogene		-0.29	-1.88	0.89	0.59	0.3	5.45	4.95	13.39	14.2499	13.9609	12.3723
LINC00632	lincRNA 632	lincRNA	ENSG00000203930	0.83	1.87	0.5	0.34	2.54	8.9	8.2	6.13	5.21245	6.04407	7.0814
ZFAND1	zinc finger, AN1-type domain 1	protein coding	ENSG00000104231	-0.21	1.87	0.54	0.36	0.36	8.41	8.28	7.54	6.74765	6.54219	8.62124
CDC5L	cell division cycle 5-like	protein coding	ENSG00000096401	0.11	1.87	0.55	0.37	0.16	8.27	7.88	9.8	8.97336	9.07881	10.839
A_24_P203502		(NA)		-0.25	1.87	0.64	0.43	0.38	7.36	7.25	6.4	5.61453	5.36438	7.48137
Hs.648612		(NA)		-0.53	1.87	0.76	0.51	0.8	6.3	6.42	3.67	2.9177	2.38523	4.79149
ARNT2	aryl-hydrocarbon receptor nuclear translocator 2	protein coding	ENSG00000172379	0.96	1.87	0.78	0.52	1.73	6.16	5.49	6.11	5.17107	6.13539	7.04605
FBXO42	F-box protein 42	protein coding	ENSG00000037637	-0.35	-1.87	0.42	0.28	1	10.13	9.59	8.27	9.12983	8.78182	7.26174
ACY1	aminoacylase 1	protein coding	ENSG00000114786	-0.1	-1.87	0.44	0.29	0.2	9.86	9.48	8.22	9.04985	8.94794	7.17572
TP53TG1	TP53 target 1 (non-protein coding)	lncRNA		-0.67	-1.87	0.53	0.35	1.81	8.62	7.96	10.21	11.1087	10.438	9.23962
PTAR1	protein prenyltransferase alpha subunit repeat containing 1	protein coding	ENSG00000188647	0.24	-1.87	0.66	0.44	0.34	7.17	7.05	8.57	9.35568	9.59117	7.48854
A_22_P00023433		(NA)		-0.51	-1.87	0.67	0.44	0.9	7.11	6.51	4.12	5.00373	4.4974	3.13504
VPS52	vacuolar protein sorting 52 homolog (S. cerevisiae)	protein coding	ENSG00000223501	-0.31	-1.87	0.71	0.47	0.43	6.72	6.21	5.78	6.63969	6.33249	4.76696
CCBL1	cysteine conjugate-beta lyase, cytoplasmic	protein coding	ENSG00000171097	-0.38	-1.87	0.81	0.54	0.47	5.97	5.43	5.75	6.61991	6.24289	4.7491
PCCB	propionyl CoA carboxylase, beta polypeptide	protein coding	ENSG00000114054	0.93	-1.87	0.82	0.55	1.52	5.83	6.34	5.66	6.36673	7.29278	4.4973
FOXN3-AS1	FOXN3 antisense RNA 1	asRNA	ENSG00000258920	-0.82	-1.87	0.83	0.55	1.28	5.8	5.14	6.14	7.06485	6.24372	5.19618
ITGB7	integrin, beta 7	protein coding	ENSG00000139626	-1.02	-1.87	0.84	0.56	1.68	5.71	5.05	4.32	5.27021	4.25328	3.39957
FCRLB	Fc receptor-like B	protein coding	ENSG00000162746	-1.56	-1.87	0.91	0.61	2.67	5.27	4.76	4.71	5.718	4.1613	3.85209
ACO1	aconitase 1, soluble	protein coding	ENSG00000122729	1.23	-1.87	0.92	0.61	1.95	5.24	6.04	7.67	8.33102	9.56578	6.46476
Hs.732745		(NA)		1.26	1.86	0.63	0.42	3.24	7.41	6.77	6.13	5.16224	6.42191	7.02071
NQO1	NAD(P)H dehydrogenase, quinone 1	protein coding	ENSG00000181019	1.7	1.86	0.7	0.46	4.11	6.8	6.37	6.32	5.29486	6.99648	7.15699
DCLRE1B	DNA cross-link repair 1B	protein coding	ENSG00000118655	0.19	1.86	0.7	0.47	0.24	6.75	6.29	5	4.15793	4.34981	6.01784
Hs.722631		(NA)		0.86	1.86	0.71	0.48	1.67	6.65	5.98	4.32	3.3954	4.25308	5.25908
ZFP90	ZFP90 zinc finger protein	protein coding	ENSG00000184939	-0.36	-1.86	0.47	0.31	0.91	9.32	8.78	7.74	8.60157	8.2381	6.73778
USP54	ubiquitin specific peptidase 54	protein coding	ENSG00000166348	-0.87	-1.86	0.54	0.36	2.5	8.44	7.75	7.03	7.95518	7.08187	6.09839
ADORA2B	adenosine A2b receptor	protein coding	ENSG00000170425	-0.89	-1.86	0.6	0.4	2.21	7.69	7.01	9.93	10.8557	9.96224	8.99703
RALY	RALY heterogeneous nuclear ribonucleoprotein	protein coding	ENSG00000125970	0.38	-1.86	0.63	0.42	0.66	7.4	7.41	7.94	8.70917	9.09164	6.84663
NALCN	sodium leak channel, non-selective	protein coding	ENSG00000102452	0.99	-1.86	0.66	0.44	2.27	7.15	7.83	6.59	7.28105	8.27103	5.42536
TTC21B	tetratricopeptide repeat domain 21B	protein coding	ENSG00000123607	-0.1	-1.86	0.77	0.51	0.1	6.19	5.8	4.45	5.27916	5.17829	3.41932
BTBD9	BTB (POZ) domain containing 9	protein coding	ENSG00000183826	1.03	-1.86	0.86	0.57	1.67	5.58	6.19	6.72	7.40218	8.43216	5.54284
THAP8	THAP domain containing 8	protein coding	ENSG00000161277	-0.34	-1.86	0.87	0.58	0.38	5.5	4.97	5.47	6.33031	5.98959	4.47031
PPAP2A	phosphatidic acid phosphatase type 2A	protein coding	ENSG00000067113	1.01	-1.86	0.89	0.59	1.53	5.36	5.93	9.42	10.1052	11.1123	8.24592
PDSS2	prenyl (decaprenyl) diphosphate synthase, subunit 2	protein coding	ENSG00000164494	0.53	-1.86	0.91	0.61	0.63	5.24	5.32	5.78	6.52666	7.06119	4.66624
MXD1	MAX dimerization protein 1	protein coding	ENSG00000059728	-0.32	1.85	0.38	0.26	1.02	10.69	10.69	8.15	7.38345	7.06198	9.23568
KDSR	3-ketodihydrosphingosine reductase	protein coding	ENSG00000119537	0.47	1.85	0.45	0.3	1.36	9.53	8.93	9.02	8.15221	8.62128	10.0033
ULK1	unc-51 like autophagy activating kinase 1	protein coding	ENSG00000177169	-0.22	1.85	0.48	0.32	0.46	9.22	9.11	8.87	8.08731	7.86882	9.93981
USP31	ubiquitin specific peptidase 31	protein coding	ENSG00000103404	-1.58	1.85	0.49	0.32	5.59	9.1	10.63	6.73	6.11253	4.52983	7.96745
MCM2	minichromosome maintenance complex component 2	protein coding	ENSG00000073111	0.25	1.85	0.49	0.33	0.53	9.02	8.53	7.18	6.33938	6.58865	8.18581
POP1	processing of precursor 1, ribonuclease P/MRP subunit (S. cerevisiae)	protein coding	ENSG00000104356	-1.06	1.85	0.49	0.33	3.56	8.99	9.84	10.11	9.42988	8.36698	11.2786
TFAM	transcription factor A, mitochondrial	protein coding	ENSG00000108064	-1.04	1.85	0.52	0.35	3.24	8.58	9.4	10.06	9.38574	8.34085	11.2366
A_19_P00800555		(NA)		-0.57	1.85	0.65	0.44	1.09	7.13	7.34	8.93	8.19526	7.62182	10.0405
ASH1L-AS1	ASH1L antisense RNA 1	asRNA		-0.91	1.85	0.7	0.47	1.86	6.74	7.31	6.84	6.14646	5.23952	7.99308
RBM15	RNA binding motif protein 15	protein coding	ENSG00000162775	0.38	1.85	0.79	0.52	0.49	6.04	5.49	4.2	3.33857	3.7202	5.18825
FGF18	fibroblast growth factor 18	protein coding	ENSG00000156427	-0.92	1.85	0.88	0.58	1.39	5.43	5.91	4.28	3.59042	2.67088	5.43951
SLC5A12	solute carrier family 5 (sodium/monocarboxylate cotransporter), member 12	protein coding	ENSG00000148942	-0.36	1.85	0.9	0.6	0.38	5.31	5.24	3.81	3.04267	2.68668	4.89566
COQ5	coenzyme Q5 homolog, methyltransferase (S. cerevisiae)	protein coding	ENSG00000110871	0.79	-1.85	0.49	0.33	2.5	9.06	9.58	7.5	8.20747	9.00139	6.35649
ITGB3BP	integrin beta 3 binding protein (beta3-endonexin)	protein coding	ENSG00000142856	0.29	-1.85	0.5	0.34	0.62	8.84	8.79	5.27	6.04149	6.33315	4.18842
COL5A1	collagen, type V, alpha 1	protein coding	ENSG00000130635	0.77	-1.85	0.64	0.42	1.68	7.31	7.74	12.3	13.0107	13.7773	11.1639
TOP3A	topoisomerase (DNA) III alpha	protein coding	ENSG00000177302	-0.64	-1.85	0.69	0.46	1.19	6.83	6.18	5.96	6.84795	6.20436	5.00132
GEMIN8	gem (nuclear organelle) associated protein 8	protein coding	ENSG00000046647	0.59	-1.85	0.69	0.46	1.06	6.8	7.02	4.89	5.62165	6.21484	3.77418
TMED6	transmembrane emp24 protein transport domain containing 6	protein coding	ENSG00000157315	-2.99	-1.85	0.73	0.49	6.94	6.48	7.3	3.66	4.84242	1.85187	2.99373
EEF2K	eukaryotic elongation factor 2 kinase	protein coding	ENSG00000103319	0.51	-1.85	0.74	0.5	0.77	6.36	6.47	7.94	8.6866	9.1942	6.83817
DISC1	disrupted in schizophrenia 1	protein coding	ENSG00000162946	0.92	-1.85	0.77	0.51	1.66	6.16	6.7	4.59	5.28841	6.21076	3.43954
ZNF204P	zinc finger protein 204, pseudogene	pseudogene		-1.03	-1.85	0.8	0.53	1.82	5.93	5.26	4.43	5.36254	4.33732	3.51534
IFT74	intraflagellar transport 74	protein coding	ENSG00000096872	0.36	-1.85	0.81	0.54	0.45	5.9	5.86	5.11	5.87901	6.2425	4.02695
NT5DC1	5'-nucleotidase domain containing 1	protein coding	ENSG00000178425	1.54	-1.85	0.86	0.57	2.82	5.55	6.74	6.38	6.99478	8.53102	5.14022
LINC00174	lincRNA 174	lincRNA	ENSG00000179406	-1.46	-1.85	0.93	0.62	2.39	5.13	4.58	5.64	6.63803	5.18006	4.78418
FLG-AS1	FLG antisense RNA 1	asRNA	ENSG00000237975	-0.38	-1.85	0.93	0.62	0.4	5.13	4.59	3.85	4.71159	4.32818	2.85784
BRF2	BRF2, RNA polymerase III transcription initiation factor 50 kDa subunit	protein coding	ENSG00000104221	-0.47	1.84	0.51	0.34	1.16	8.74	8.88	7.63	6.88469	6.41566	8.72938
ATP11A	ATPase, class VI, type 11A	protein coding	ENSG00000068650	1.03	1.84	0.54	0.36	3.04	8.33	7.64	6.86	5.92712	6.95304	7.7644
PDK4	pyruvate dehydrogenase kinase, isozyme 4	protein coding	ENSG00000004799	-0.21	1.84	0.67	0.45	0.28	6.93	6.78	6.92	6.13847	5.93245	7.9803
SLC39A6	solute carrier family 39 (zinc transporter), member 6	protein coding	ENSG00000141424	0.06	1.84	0.73	0.49	0.06	6.43	6.06	7.18	6.36254	6.41985	8.20672
A_21_P0013656		(NA)		0.03	1.84	0.89	0.59	0.03	5.31	4.95	7.11	6.30538	6.33561	8.14452
AMBRA1	autophagy/beclin-1 regulator 1	protein coding	ENSG00000110497	-0.49	-1.84	0.44	0.29	1.54	9.77	9.16	8.14	9.00888	8.51392	7.16772
C1orf50	chromosome 1 open reading frame 50	protein coding	ENSG00000164008	-0.32	-1.84	0.47	0.31	0.77	9.24	8.71	8.63	9.47335	9.15476	7.63679
LINC01137	lincRNA 1137	asRNA	ENSG00000233621	-0.6	-1.84	0.52	0.34	1.59	8.64	7.99	8.38	9.25971	8.66154	7.42028
BLOC1S5	biogenesis of lysosomal organelles complex-1, subunit 5, muted	protein coding	ENSG00000188428	-0.68	-1.84	0.53	0.35	1.86	8.5	7.83	7.72	8.60837	7.92374	6.76826
WNT5B	wingless-type MMTV integration site family, member 5B	protein coding	ENSG00000111186	0.62	-1.84	0.73	0.49	1.05	6.47	6.7	6.27	6.99708	7.62138	5.15667
PRIMPOL	primase and polymerase (DNA-directed)	protein coding	ENSG00000164306	0.64	-1.84	0.73	0.49	1.08	6.43	6.68	4.69	5.41178	6.04989	3.56893
ACACB	acetyl-CoA carboxylase beta	protein coding	ENSG00000076555	-1.23	-1.84	0.76	0.51	2.5	6.21	5.58	5.91	6.87266	5.6377	5.03198
MRGPRF	MAS-related GPR, member F	protein coding	ENSG00000172935	0.26	-1.84	0.79	0.52	0.31	6.02	5.9	5.8	6.57068	6.83498	4.72666
IL27RA	interleukin 27 receptor, alpha	protein coding	ENSG00000104998	0.28	-1.84	0.82	0.55	0.32	5.76	5.64	5.2	5.97251	6.25249	4.1374
A_21_P0002769		(NA)		-1.87	-1.84	0.86	0.57	3.58	5.49	5.18	3.39	4.42813	2.55925	2.5884
VTI1A	vesicle transport through interaction with t-SNAREs 1A	protein coding	ENSG00000151532	0.93	-1.84	0.93	0.62	1.31	5.09	5.56	4.84	5.52673	6.45965	3.68813
A_33_P3325280		(NA)		-0.07	1.83	0.46	0.31	0.11	9.34	9.09	7.03	6.23397	6.16869	8.06883
RPL23AP53	ribosomal protein L23a pseudogene 53	pseudogene		-0.42	1.83	0.5	0.34	1.01	8.78	8.87	7.63	6.87631	6.45825	8.70852
RHEB	Ras homolog enriched in brain	protein coding	ENSG00000106615	0.55	1.83	0.55	0.36	1.31	8.23	7.6	7.65	6.78165	7.33123	8.60779
VGLL4	vestigial-like family member 4	protein coding	ENSG00000144560	0.31	1.83	0.56	0.37	0.57	8.06	7.54	9.15	8.31223	8.61807	10.1423
FAM91A1	family with sequence similarity 91, member A1	protein coding	ENSG00000176853	-0.29	1.83	0.61	0.4	0.48	7.56	7.5	5.49	4.72526	4.43675	6.55274
RPL7L1	ribosomal protein L7-like 1	protein coding	ENSG00000146223	-0.32	-1.83	0.51	0.34	0.7	8.72	8.19	8.73	9.57194	9.25054	7.74437
METTL6	methyltransferase like 6	protein coding	ENSG00000206562	0.15	-1.83	0.59	0.39	0.22	7.73	7.54	6.25	7.03446	7.18014	5.20803
UGGT1	UDP-glucose glycoprotein glucosyltransferase 1	protein coding	ENSG00000136731	-0.19	-1.83	0.61	0.41	0.28	7.5	7.05	8.17	8.99707	8.80852	7.16339
PTPRM	protein tyrosine phosphatase, receptor type, M	protein coding	ENSG00000173482	0.71	-1.83	0.68	0.46	1.37	6.84	7.19	6.44	7.15677	7.8656	5.32217
PYROXD2	pyridine nucleotide-disulphide oxidoreductase domain 2	protein coding	ENSG00000119943	0.19	-1.83	0.74	0.49	0.23	6.36	6.19	5.83	6.61082	6.80485	4.78125
IMMP2L	IMP2 inner mitochondrial membrane peptidase-like (S. cerevisiae)	protein coding	ENSG00000184903	2.08	-1.83	0.74	0.49	4.8	6.36	8.35	4.43	4.97448	7.05398	3.14044
ITGA9-AS1	ITGA9 antisense RNA 1	asRNA		0.41	-1.83	0.74	0.49	0.59	6.33	6.35	3.79	4.53531	4.9474	2.70356
C2orf74	chromosome 2 open reading frame 74	protein coding	ENSG00000237651	-0.19	-1.83	0.74	0.5	0.23	6.31	5.85	5.86	6.68194	6.49052	4.85538
MKRN1	makorin ring finger protein 1	protein coding		0.59	1.82	0.49	0.32	1.68	8.97	8.32	7.89	7.02218	7.6111	8.84712
TRIM59	tripartite motif containing 59	protein coding	ENSG00000213186	0.65	1.82	0.53	0.35	1.74	8.42	7.76	7.33	6.45566	7.10739	8.27327
HSF2	heat shock transcription factor 2	protein coding	ENSG00000025156	-0.14	1.82	0.57	0.38	0.21	7.95	7.75	8.18	7.40233	7.26315	9.21996
TBX3	T-box 3	protein coding	ENSG00000135111	-0.81	1.82	0.59	0.39	2.01	7.74	8.25	6.77	6.07921	5.27134	7.89881
A_21_P0014109		(NA)		-4.1	1.82	0.61	0.41	10.17	7.47	12.12	7.63	7.34752	3.24633	9.16868
PIM2	Pim-2 proto-oncogene, serine/threonine kinase	protein coding	ENSG00000102096	-0.42	1.82	0.7	0.46	0.66	6.66	6.71	7.42	6.67819	6.25712	8.49787
LINC00472	lincRNA 472	lincRNA	ENSG00000233237	0.58	1.82	0.83	0.55	0.8	5.67	5.05	5.32	4.45386	5.03191	6.27793
KIAA0196	KIAA0196	protein coding	ENSG00000164961	0.65	-1.82	0.43	0.29	2.26	9.71	10.09	8.36	9.07201	9.72684	7.25381
NPEPPS	aminopeptidase puromycin sensitive	protein coding	ENSG00000141279	0.4	-1.82	0.46	0.31	1.05	9.3	9.38	8.01	8.75694	9.15393	6.93506
PYGL	phosphorylase, glycogen, liver	protein coding	ENSG00000100504	-0.04	-1.82	0.52	0.35	0.06	8.54	8.2	8.48	9.27896	9.23658	7.45884
AKAP8L	A kinase (PRKA) anchor protein 8-like	protein coding	ENSG00000011243	-0.29	-1.82	0.57	0.38	0.53	7.89	7.37	8.44	9.26896	8.97655	7.44652
WDR73	WD repeat domain 73	protein coding	ENSG00000177082	-0.39	-1.82	0.61	0.4	0.72	7.53	6.97	8.75	9.59324	9.20134	7.77071
TMEM246	transmembrane protein 246	protein coding	ENSG00000165152	-0.65	-1.82	0.63	0.42	1.35	7.28	6.62	7.2	8.07983	7.43266	6.26366
ARFGEF1	ADP-ribosylation factor guanine nucleotide-exchange factor 1 (brefeldin A-inhibited)	protein coding	ENSG00000066777	0.42	-1.82	0.63	0.42	0.75	7.26	7.32	6.93	7.66977	8.09071	5.85172
HSPG2	heparan sulphate proteoglycan 2	protein coding	ENSG00000142798	0.22	-1.82	0.64	0.43	0.32	7.2	7.07	13.9	14.6727	14.8946	12.8539
CRYBG3	beta-gamma crystallin domain containing 3	protein coding	ENSG00000080200	-0.08	-1.82	0.64	0.43	0.09	7.19	6.82	6.23	7.02999	6.95392	5.21277
CAMK1D	calcium/calmodulin-dependent protein kinase ID	protein coding		-0.29	-1.82	0.67	0.45	0.42	6.87	6.36	3.35	4.17906	3.89199	2.3575
THNSL2	threonine synthase-like 2 (S. cerevisiae)	protein coding	ENSG00000144115	-0.93	-1.82	0.72	0.48	1.83	6.47	5.79	4.07	4.98437	4.05844	3.16316
SAPCD1	suppressor APC domain containing 1	protein coding	ENSG00000227861	-0.53	-1.82	0.76	0.51	0.8	6.13	5.52	4.66	5.52305	4.98967	3.70561
A_33_P3231156		(NA)		-0.28	-1.82	0.79	0.52	0.34	5.95	5.44	9.51	10.3396	10.0589	8.52369
ADAM8	ADAM metallopeptidase domain 8	protein coding	ENSG00000151651	-3.01	-1.82	0.79	0.53	6.47	5.91	6.75	7.42	8.59299	5.58526	6.77199
A_21_P0006549		(NA)		0.2	-1.82	0.8	0.53	0.22	5.88	5.7	5.26	6.03467	6.23714	4.21601
NR1H3	nuclear receptor subfamily 1, group H, member 3	protein coding	ENSG00000025434	-0.14	-1.82	0.8	0.54	0.14	5.84	5.41	7.57	8.38381	8.2479	6.56123
A_21_P0006347		(NA)		-0.57	-1.82	0.81	0.54	0.79	5.77	5.15	6.07	6.94022	6.37445	5.11675
TNFAIP8L3	tumour necrosis factor, alpha-induced protein 8-like 3	protein coding	ENSG00000183578	-0.43	-1.82	0.81	0.54	0.56	5.77	5.2	4.72	5.57305	5.14113	3.74916
PTPRQ	protein tyrosine phosphatase, receptor type, Q	protein coding	ENSG00000139304	0.51	-1.82	0.91	0.61	0.6	5.12	5.19	3.71	4.44247	4.95312	2.62521
ERVMER34-1	endogenous retrovirus group MER34, member 1	protein coding	ENSG00000226887	-0.27	1.81	0.52	0.34	0.55	8.54	8.48	7.72	6.95841	6.6849	8.76833
A_21_P0013814		(NA)		1.36	1.81	0.59	0.39	3.84	7.64	7.05	7.14	6.17614	7.5368	7.98302
Hs.118101		(NA)		0.38	1.81	0.61	0.41	0.68	7.44	6.89	7.14	6.30645	6.68204	8.11289
C11orf95	chromosome 11 open reading frame 95	protein coding	ENSG00000188070	1.4	1.81	0.63	0.42	3.71	7.29	6.72	7.4	6.43348	7.8346	8.24573
LINC00094	lincRNA 94	asRNA	ENSG00000235106	-0.21	-1.81	0.46	0.31	0.45	9.31	8.84	9.28	10.0985	9.89054	8.2932
UBE4B	ubiquitination factor E4B	protein coding	ENSG00000130939	0.34	-1.81	0.5	0.33	0.76	8.71	8.72	8.32	9.06736	9.40595	7.25785
PSMD14	proteasome (prosome, macropain) 26S subunit, non-ATPase, 14	protein coding	ENSG00000115233	-0.03	-1.81	0.51	0.34	0.04	8.69	8.36	10.6	11.396	11.3679	9.58203
R3HDM1	R3H domain containing 1	protein coding	ENSG00000048991	-0.32	-1.81	0.77	0.51	0.4	6.06	5.54	6.21	7.03962	6.72075	5.22675
RNFT2	ring finger protein, transmembrane 2	protein coding	ENSG00000135119	-0.56	-1.81	0.79	0.53	0.82	5.89	5.27	6.09	6.9505	6.38785	5.13723
LOC101929484	uncharacterised LOC101929484	lincRNA	ENSG00000223485	-0.94	-1.81	0.82	0.55	1.57	5.68	5.02	6.04	6.95544	6.01454	5.14186
SLC35A3	solute carrier family 35 (UDP-N-acetylglucosamine (UDP-GlcNAc) transporter), member A3	protein coding	ENSG00000117620	-0.29	-1.81	0.84	0.56	0.32	5.59	5.09	4.43	5.25788	4.9715	3.44304
A_24_P15502		(NA)		-0.25	-1.81	0.85	0.57	0.26	5.44	4.96	13.49	14.3101	14.0627	12.5047
GALNT6	polypeptide N-acetylgalactosaminyltransferase 6	protein coding	ENSG00000139629	-0.43	-1.81	0.87	0.58	0.51	5.35	4.78	3.27	4.11148	3.67856	2.30293
NFIX	nuclear factor I/X (CCAAT-binding transcription factor)	protein coding	ENSG00000008441	0.95	-1.81	0.9	0.6	1.39	5.16	5.67	6.37	7.04078	7.98582	5.23292
PRPF4B	pre-mRNA processing factor 4B	protein coding	ENSG00000112739	-0.37	1.8	0.54	0.36	0.79	8.19	8.23	8.17	7.42997	7.0574	9.2257
LAMTOR3	late endosomal/lysosomal adaptor, MAPK and MTOR activator 3	protein coding	ENSG00000109270	0.62	1.8	0.68	0.45	1.14	6.77	6.12	7.62	6.7559	7.37116	8.55677
GATA2-AS1	GATA2 antisense RNA 1	asRNA		-0.41	1.8	0.77	0.51	0.56	6	6.02	4.7	3.96023	3.54835	5.75833
LINC00938	lincRNA 938	lincRNA		0.37	1.8	0.88	0.59	0.41	5.25	4.71	5.65	4.81627	5.18797	6.61498
WIPF2	WAS/WASL interacting protein family, member 2	protein coding	ENSG00000171475	-0.06	-1.8	0.52	0.34	0.09	8.52	8.16	9.35	10.1442	10.0845	8.34179
ZNF133	zinc finger protein 133	protein coding	ENSG00000125846	-0.14	-1.8	0.57	0.38	0.21	7.87	7.45	6.49	7.2905	7.15216	5.49045
NUP153	nucleoporin 153kDa	protein coding	ENSG00000124789	-0.48	-1.8	0.59	0.39	1	7.64	7.04	6.81	7.65466	7.17006	5.85792
A_24_P290263		(NA)		-0.14	-1.8	0.68	0.46	0.17	6.73	6.3	6.23	7.04104	6.90132	5.23853
KLRG1	killer cell lectin-like receptor subfamily G, member 1	protein coding	ENSG00000139187	-1.12	-1.8	0.83	0.56	1.94	5.55	4.91	3.99	4.9127	3.79211	3.11414
WDR60	WD repeat domain 60	protein coding	ENSG00000126870	-0.25	-1.8	0.89	0.59	0.25	5.22	4.73	5.8	6.62095	6.37088	4.81975
MLLT3	myeloid/lymphoid or mixed-lineage leukemia (trithorax homolog, Drosophila); translocated to, 3	protein coding	ENSG00000171843	-0.29	-1.8	0.9	0.6	0.3	5.13	4.62	4.07	4.89593	4.60132	3.09201
SIRT1	sirtuin 1	protein coding	ENSG00000096717	-0.2	1.79	0.52	0.35	0.38	8.39	8.26	6.92	6.15929	5.95497	7.95275
MINPP1	multiple inositol-polyphosphate phosphatase 1	protein coding	ENSG00000107789	-0.28	1.79	0.57	0.38	0.49	7.81	7.74	6.1	5.35334	5.07758	7.14638
MED21	mediator complex subunit 21	protein coding	ENSG00000152944	0.61	1.79	0.57	0.38	1.41	7.75	7.1	8.11	7.24778	7.85834	9.03388
JMJD6	jumonji domain containing 6	protein coding	ENSG00000070495	-0.14	1.79	0.61	0.41	0.2	7.34	7.14	7.62	6.85373	6.7135	8.64526
Hs.729446		(NA)		1.1	1.79	0.64	0.43	2.68	7.07	6.41	3.31	2.38628	3.48817	4.18122
SGSH	N-sulphoglucosamine sulphohydrolase	protein coding	ENSG00000181523	-0.26	-1.79	0.43	0.29	0.65	9.63	9.14	10.12	10.9402	10.6802	9.14948
ERMARD	ER membrane-associated RNA degradation	protein coding	ENSG00000276187	-0.51	-1.79	0.45	0.3	1.56	9.39	8.77	7.87	8.71963	8.20725	6.93272
MEF2B	myocyte enhancer factor 2B	protein coding	ENSG00000213999	-1.03	-1.79	0.5	0.33	3.4	8.72	8.03	8.48	9.39542	8.36349	7.60334
BACE2	beta-site APP-cleaving enzyme 2	protein coding	ENSG00000182240	0.28	-1.79	0.5	0.33	0.6	8.68	8.63	10.05	10.7959	11.076	9.00359
PI4KB	phosphatidylinositol 4-kinase, catalytic, beta	protein coding	ENSG00000143393	0	-1.79	0.53	0.35	0	8.33	8.02	8.25	9.03691	9.03601	7.24596
GBAP1	glucosidase, beta, acid pseudogene 1	pseudogene	ENSG00000160766	-0.99	-1.79	0.63	0.42	2.4	7.19	6.51	7.74	8.64952	7.65624	6.85827
CES2	carboxylesterase 2	protein coding	ENSG00000172831	-1.98	-1.79	0.67	0.45	5.03	6.78	6.61	7.55	8.58592	6.60847	6.79151
PRKAG1	protein kinase, AMP-activated, gamma 1 non-catalytic subunit	protein coding	ENSG00000181929	-0.1	-1.79	0.69	0.46	0.12	6.59	6.19	6.55	7.3451	7.24548	5.55325
FAM120C	family with sequence similarity 120C	protein coding	ENSG00000184083	0.06	-1.79	0.8	0.53	0.06	5.79	5.5	7.14	7.91844	7.97702	6.12493
METTL4	methyltransferase like 4	protein coding	ENSG00000101574	0.72	-1.79	0.84	0.56	1.05	5.47	5.77	3.88	4.57165	5.29444	2.77894
SPIDR	scaffolding protein involved in DNA repair	protein coding	ENSG00000164808	0.59	-1.79	0.86	0.57	0.77	5.35	5.51	5.88	6.59506	7.182	4.80434
NSMAF	neutral sphingomyelinase (N-SMase) activation associated factor	protein coding	ENSG00000035681	0.24	1.78	0.49	0.33	0.49	8.75	8.27	9.58	8.77391	9.01032	10.556
A_33_P3309054		(NA)		1.08	1.78	0.51	0.34	3.48	8.49	7.82	5.93	5.01377	6.09639	6.79748
A_33_P3329255		(NA)		-0.04	1.78	0.63	0.42	0.05	7.2	6.92	8.26	7.48304	7.44372	9.26756
ZNF136	zinc finger protein 136	protein coding	ENSG00000196646	0.06	1.78	0.65	0.44	0.07	6.91	6.55	6.35	5.56431	5.62383	7.34481
HIST2H2AB	histone cluster 2, H2ab	protein coding	ENSG00000184270	-0.22	1.78	0.66	0.44	0.31	6.88	6.74	10.91	10.1543	9.93286	11.9381
ZNF684	zinc finger protein 684	protein coding	ENSG00000117010	0.01	1.78	0.68	0.46	0.01	6.64	6.31	4.84	4.05863	4.06834	5.83567
A_33_P6803725		(NA)		-2.17	1.78	0.69	0.46	5.42	6.59	8.82	6.99	6.48788	4.31313	8.26461
TMEM131	transmembrane protein 131	protein coding	ENSG00000075568	0.2	-1.78	0.43	0.29	0.46	9.65	9.53	6.97	7.72475	7.92096	5.94542
RINL	Ras and Rab interactor-like	protein coding	ENSG00000187994	-0.66	-1.78	0.46	0.31	2.12	9.13	8.46	6.9	7.76025	7.09603	5.98085
ABCB8	ATP-binding cassette, sub-family B (MDR/TAP), member 8	protein coding	ENSG00000197150	-1.2	-1.78	0.53	0.36	3.72	8.19	7.54	6.56	7.48638	6.28874	5.70609
AXL	AXL receptor tyrosine kinase	protein coding	ENSG00000167601	0.01	-1.78	0.54	0.36	0.02	8.05	7.75	11.36	12.1324	12.1461	10.3569
FNIP2	folliculin interacting protein 2	protein coding	ENSG00000052795	-0.53	-1.78	0.59	0.39	1.14	7.55	6.92	6.26	7.10429	6.56948	5.32602
ATG16L2	autophagy related 16-like 2 (S. cerevisiae)	protein coding	ENSG00000168010	-0.45	-1.78	0.75	0.5	0.65	6.12	5.54	6.61	7.44273	6.9954	5.65996
GTF2H3	general transcription factor IIH, polypeptide 3, 34kDa	protein coding	ENSG00000111358	-0.32	-1.78	0.78	0.52	0.4	5.83	5.3	5.94	6.75866	6.43565	4.9809
NFATC2IP	nuclear factor of activated T-cells, cytoplasmic, calcineurin-dependent 2 interacting protein	protein coding	ENSG00000176953	-0.16	-1.78	0.86	0.57	0.15	5.33	4.89	5.37	6.16783	6.01084	4.39041
DONSON	downstream neighbor of SON	protein coding	ENSG00000159147	-0.56	1.77	0.52	0.35	1.44	8.28	8.55	7.48	6.7811	6.21708	8.54872
ASB6	ankyrin repeat and SOCS box containing 6	protein coding	ENSG00000148331	-0.17	1.77	0.57	0.38	0.26	7.72	7.55	5.99	5.23313	5.06682	7.00609
TMEM97	transmembrane protein 97	protein coding	ENSG00000109084	0.4	1.77	0.59	0.39	0.78	7.52	6.95	7.52	6.69156	7.09545	8.45994
DCUN1D2	DCN1, defective in cullin neddylation 1, domain containing 2	protein coding	ENSG00000150401	-0.51	1.77	0.61	0.4	1.03	7.33	7.51	5.77	5.06517	4.5543	6.8311
NECAP1	NECAP endocytosis associated 1	protein coding	ENSG00000089818	0.28	1.77	0.66	0.44	0.4	6.8	6.29	6.07	5.25726	5.53244	7.031
LAMA1	laminin, alpha 1	protein coding	ENSG00000101680	-0.74	1.77	0.69	0.46	1.43	6.56	6.96	6.8	6.1153	5.37329	7.89017
ZNF345	zinc finger protein 345	protein coding	ENSG00000251247	0	1.77	0.72	0.48	0	6.33	6	5.61	4.83858	4.83405	6.60801
UTP23	UTP23, small subunit (SSU) processome component, homolog (yeast)	protein coding	ENSG00000147679	-0.01	-1.77	0.46	0.31	0.01	9.13	8.82	7.82	8.59272	8.58371	6.82495
NRD1	nardilysin (N-arginine dibasic convertase)	protein coding	ENSG00000078618	0.07	-1.77	0.47	0.32	0.12	8.93	8.69	10.13	10.8983	10.9662	9.12917
PNPLA8	patatin-like phospholipase domain containing 8	protein coding	ENSG00000135241	-0.39	-1.77	0.54	0.36	0.84	8.12	7.55	8.8	9.62298	9.23389	7.8502
PKD2	polycystic kidney disease 2 (autosomal dominant)	protein coding	ENSG00000118762	0.53	-1.77	0.55	0.37	1.23	7.93	8.15	8.35	9.05513	9.58849	7.28161
BID	BH3 interacting domain death agonist	protein coding	ENSG00000015475	0.73	-1.77	0.71	0.47	1.35	6.38	6.76	8.01	8.69263	9.42028	6.92722
SOHLH2	spermatogenesis and oogenesis specific basic helix-loop-helix 2	protein coding	ENSG00000120669	-0.47	-1.77	0.79	0.53	0.64	5.76	5.17	4.18	5.01043	4.54235	3.23698
SNHG3	small nucleolar RNA host gene 3 (non-protein coding)	protein coding	ENSG00000180198	-0.31	1.76	0.51	0.34	0.66	8.37	8.36	10.89	10.1612	9.84845	11.9194
RAB9BP1	RAB9B, member RAS oncogene family pseudogene 1	pseudogene	ENSG00000232159	0.12	1.76	0.58	0.39	0.18	7.62	7.22	7.12	6.3361	6.45723	8.09932
A_33_P3342792		(NA)		0.08	1.76	0.63	0.42	0.1	7.09	6.71	7.5	6.72245	6.80158	8.48342
LOC441455	makorin ring finger protein 1 pseudogene	pseudogene		-0.14	1.76	0.71	0.47	0.17	6.4	6.18	6.73	5.97134	5.83072	7.7344
Hs.689705		(NA)		-0.2	1.76	0.74	0.49	0.24	6.11	5.94	3.58	2.83545	2.63252	4.59288
LTBP1	latent transforming growth factor beta binding protein 1	protein coding	ENSG00000049323	0.72	-1.76	0.49	0.33	2.17	8.66	9.12	8.83	9.51396	10.232	7.75358
OSBPL10	oxysterol binding protein-like 10	protein coding	ENSG00000144645	0.58	-1.76	0.52	0.34	1.52	8.34	8.62	8.02	8.7146	9.29247	6.95413
CCDC90B	coiled-coil domain containing 90B	protein coding	ENSG00000137500	-0.47	-1.76	0.52	0.35	1.14	8.26	7.65	9.81	10.6408	10.1677	8.88515
NAGS	N-acetylglutamate synthase	protein coding	ENSG00000161653	-1.37	-1.76	0.56	0.37	4.11	7.82	7.25	7.62	8.55876	7.19097	6.79902
NUP107	nucleoporin 107kDa	protein coding	ENSG00000111581	0.01	-1.76	0.61	0.4	0.01	7.3	6.99	7.31	8.07394	8.08619	6.31706
MIR99AHG	mir-99a-let-7c cluster host gene (non-protein coding)	lincRNA	ENSG00000215386	0.64	-1.76	0.68	0.45	1.2	6.65	6.94	5.6	6.28481	6.92301	4.52677
DNMT3B	DNA (cytosine-5-)-methyltransferase 3 beta	protein coding	ENSG00000088305	-0.71	-1.76	0.84	0.56	1.04	5.4	4.75	3.52	4.37697	3.66661	2.61694
ENSG00000279557		other ncRNA	ENSG00000279557	-0.01	1.75	0.53	0.35	0.01	8.14	7.84	6.85	6.09064	6.08172	7.8393
ME1	malic enzyme 1, NADP(+)-dependent, cytosolic	protein coding	ENSG00000065833	1.85	1.75	0.75	0.5	4.17	6.02	5.76	6.91	5.91774	7.76842	7.66828
PRPF40A	PRP40 pre-mRNA processing factor 40 homolog A (S. cerevisiae)	protein coding	ENSG00000196504	-0.56	-1.75	0.53	0.35	1.41	8.18	7.54	10.54	11.3766	10.8182	9.62985
GATB	glutamyl-tRNA(Gln) amidotransferase, subunit B	protein coding	ENSG00000059691	0.04	-1.75	0.6	0.4	0.05	7.32	7.04	6.06	6.82442	6.86731	5.07102
GCHFR	GTP cyclohydrolase I feedback regulator	protein coding	ENSG00000137880	0.41	-1.75	0.82	0.54	0.52	5.51	5.52	7.42	8.13338	8.54675	6.38711
GRTP1	growth hormone regulated TBC protein 1	protein coding	ENSG00000139835	-0.06	-1.75	0.82	0.55	0.05	5.46	5.08	3.55	4.32297	4.2654	2.57386
INF2	inverted formin, FH2 and WH2 domain containing	protein coding	ENSG00000203485	-0.19	1.74	0.48	0.32	0.39	8.8	8.67	10.37	9.63101	9.43899	11.3688
ZNF550	zinc finger protein 550	protein coding	ENSG00000251369	-1.51	1.74	0.53	0.35	4.89	8.11	9.63	7.46	6.88466	5.3704	8.62584
TAPT1	transmembrane anterior posterior transformation 1	protein coding	ENSG00000169762	2.22	1.74	0.53	0.36	7.04	8.05	8.22	6.01	4.97184	7.19547	6.70991
ZNF844	zinc finger protein 844	protein coding	ENSG00000223547	-1.13	1.74	0.8	0.53	2.08	5.58	6.39	6.44	5.82586	4.6923	7.56213
AHSA2	AHA1, activator of heat shock 90kDa protein ATPase homolog 2 (yeast)	protein coding		-0.08	1.74	0.88	0.59	0.07	5.06	4.77	4.02	3.26483	3.1897	5.00502
PITPNA	phosphatidylinositol transfer protein, alpha	protein coding	ENSG00000174238	-0.42	-1.74	0.45	0.3	1.18	9.2	8.61	10.23	11.0406	10.6233	9.30234
DPCD	deleted in primary ciliary dyskinesia homolog (mouse)	protein coding	ENSG00000166171	-0.06	-1.74	0.5	0.33	0.09	8.56	8.2	10.5	11.2725	11.2166	9.52943
NUDT5	nudix (nucleoside diphosphate linked moiety X)-type motif 5	protein coding	ENSG00000165609	0.42	-1.74	0.49	0.33	1.03	8.54	8.65	10.06	10.767	11.1849	9.02986
CHCHD10	coiled-coil-helix-coiled-coil-helix domain containing 10	protein coding	ENSG00000250479	-0.5	-1.74	0.56	0.38	1.1	7.71	7.09	8.15	8.97325	8.47463	7.2301
MILR1	mast cell immunoglobulin-like receptor 1	protein coding	ENSG00000271605	0.43	-1.74	0.58	0.39	0.86	7.49	7.58	6.55	7.25297	7.68406	5.51456
DPP4	dipeptidyl-peptidase 4	protein coding	ENSG00000197635	-0.04	-1.74	0.64	0.42	0.04	6.96	6.61	7.31	8.08172	8.04505	6.3376
Hs.120392		(NA)		-1.74	-1.74	0.74	0.49	3.93	6.03	5.7	4.67	5.65082	3.91216	3.9142
LOC100506691	uncharacterised LOC100506691	other ncRNA		-0.65	-1.74	0.83	0.56	0.93	5.36	4.72	4.09	4.92832	4.27597	3.19058
AKR1A1	aldo-keto reductase family 1, member A1 (aldehyde reductase)	protein coding	ENSG00000117448	0.15	1.73	0.43	0.29	0.34	9.39	8.96	8.82	8.0415	8.19649	9.77146
SNN	stannin	protein coding	ENSG00000184602	0.89	1.73	0.51	0.34	2.72	8.29	7.59	6.35	5.48349	6.37058	7.20941
ARID5B	AT rich interactive domain 5B (MRF1-like)	protein coding	ENSG00000150347	1.27	1.73	0.56	0.37	3.81	7.74	7.14	10.21	9.29429	10.5671	11.0225
A_19_P00805812		(NA)		-0.08	1.73	0.63	0.42	0.11	7	6.74	4.72	3.9707	3.88636	5.70258
LOC644656	uncharacterised LOC644656	asRNA	ENSG00000268403	-0.63	1.73	0.8	0.54	0.92	5.54	5.78	6.26	5.58152	4.95615	7.31107
ETFB	electron-transfer-flavoprotein, beta polypeptide	protein coding	ENSG00000105379	0.07	-1.73	0.45	0.3	0.13	9.17	8.93	12.1	12.852	12.9212	11.117
SYMPK	symplekin	protein coding	ENSG00000125755	-0.6	-1.73	0.48	0.32	1.75	8.66	8	11.9	12.7285	12.127	11.0007
PHF3	PHD finger protein 3	protein coding	ENSG00000118482	0.32	-1.73	0.5	0.33	0.71	8.43	8.43	7.38	8.10285	8.42438	6.36911
USP34	ubiquitin specific peptidase 34	protein coding	ENSG00000115464	0.23	-1.73	0.53	0.35	0.44	8.11	8.02	6.73	7.46337	7.69571	5.72889
BIVM	basic, immunoglobulin-like variable motif containing	protein coding	ENSG00000134897	0.32	-1.73	0.56	0.38	0.62	7.69	7.68	7.34	8.05629	8.38071	6.32334
SPG11	spastic paraplegia 11 (autosomal recessive)	protein coding	ENSG00000104133	-0.09	-1.73	0.57	0.38	0.13	7.64	7.26	8.37	9.13885	9.04856	7.40533
COMMD1	copper metabolism (Murr1) domain containing 1	protein coding	ENSG00000173163	0.78	-1.73	0.57	0.38	2	7.58	8.1	9.51	10.1669	10.9515	8.4349
LINC00116	lincRNA 116	protein coding	ENSG00000175701	-0.12	-1.73	0.58	0.39	0.18	7.5	7.09	10.05	10.8216	10.7013	9.08955
GRB10	growth factor receptor-bound protein 10	protein coding	ENSG00000106070	-1.57	-1.73	0.58	0.39	4.6	7.48	7.04	9.34	10.2928	8.7201	8.55917
ASB10	ankyrin repeat and SOCS box containing 10	protein coding	ENSG00000146926	0.13	-1.73	0.59	0.39	0.19	7.39	7.19	9.17	9.90512	10.0357	8.17823
SPIRE1	spire-type actin nucleation factor 1	protein coding	ENSG00000134278	-0.38	-1.73	0.6	0.4	0.7	7.29	6.73	8.7	9.50325	9.12636	7.7781
C17orf107	chromosome 17 open reading frame 107	protein coding	ENSG00000205710	-0.13	-1.73	0.62	0.42	0.18	7.05	6.63	6.76	7.5317	7.39915	5.79723
TCAIM	T cell activation inhibitor, mitochondrial	protein coding	ENSG00000179152	0.22	-1.73	0.62	0.42	0.34	7.03	6.9	6.77	7.50254	7.72748	5.77254
A_33_P3258274		(NA)		1	-1.73	0.68	0.45	2.19	6.5	7.23	9.18	9.81278	10.8141	8.08136
AMY1C	amylase, alpha 1C (salivary)	protein coding	ENSG00000174876	-0.23	-1.73	0.72	0.48	0.29	6.2	5.72	4.4	5.18694	4.95788	3.45507
SS18L1	synovial sarcoma translocation gene on chromosome 18-like 1	protein coding	ENSG00000184402	0.58	-1.73	0.74	0.49	0.94	6.01	6.23	4.18	4.85976	5.44357	3.13039
PITPNM3	PITPNM family member 3	protein coding	ENSG00000091622	0.05	-1.73	0.83	0.55	0.04	5.35	5.05	4.97	5.72301	5.76989	3.99319
FDFT1	farnesyl-diphosphate farnesyltransferase 1	protein coding	ENSG00000079459	0.71	1.72	0.4	0.27	2.77	9.87	9.18	10.85	10.009	10.7189	11.7315
CNNM3	cyclin and CBS domain divalent metal cation transport mediator 3	protein coding	ENSG00000168763	-0.34	1.72	0.45	0.3	0.91	9.12	9.16	6.84	6.13452	5.78975	7.85261
RFWD3	ring finger and WD repeat domain 3	protein coding	ENSG00000168411	-0.84	1.72	0.46	0.31	2.89	8.97	9.62	7.62	6.97393	6.13747	8.69204
MRPS25	mitochondrial ribosomal protein S25	protein coding	ENSG00000131368	0.11	1.72	0.49	0.33	0.2	8.49	8.09	6.14	5.37861	5.49277	7.09592
CCNT1	cyclin T1	protein coding	ENSG00000129315	0.01	1.72	0.5	0.33	0.02	8.4	8.08	7.89	7.14049	7.15487	8.85874
CDR2	cerebellar degeneration-related protein 2, 62kDa	protein coding	ENSG00000140743	0.1	1.72	0.52	0.34	0.16	8.2	7.81	7.94	7.17076	7.27175	8.89378
TNFSF9	tumour necrosis factor (ligand) superfamily, member 9	protein coding	ENSG00000125657	-1.15	1.72	0.57	0.38	3.28	7.57	8.57	6.3	5.69569	4.54712	7.41616
A_22_P00017756		(NA)		-0.1	1.72	0.58	0.39	0.14	7.43	7.2	3.26	2.5159	2.41829	4.2386
Hs.611911		(NA)		-0.49	1.72	0.64	0.42	0.9	6.88	7.03	10.03	9.33385	8.84844	11.055
ZNF432	zinc finger protein 432	protein coding	ENSG00000256087	-2.11	1.72	0.67	0.45	5.39	6.53	8.77	6.21	5.72139	3.6113	7.43675
EVI5L	ecotropic viral integration site 5-like	protein coding	ENSG00000142459	0.19	-1.72	0.56	0.37	0.32	7.66	7.52	9.22	9.94508	10.1363	8.2218
ZSWIM7	zinc finger, SWIM-type containing 7	protein coding	ENSG00000214941	-0.19	-1.72	0.56	0.37	0.31	7.66	7.21	6.4	7.17661	6.98853	5.45634
LOC100132057	phosphodiesterase 4D interacting protein pseudogene	pseudogene		-2.07	-1.72	0.71	0.47	5.01	6.25	6.23	3.37	4.38168	2.31628	2.66273
MC1R	melanocortin 1 receptor (alpha melanocyte stimulating hormone receptor)	protein coding	ENSG00000258839	-1.66	-1.72	0.75	0.5	3.64	5.86	5.48	8.45	9.40572	7.74503	7.68751
TANGO6	transport and golgi organization 6 homolog (Drosophila)	protein coding	ENSG00000103047	0.53	-1.72	0.82	0.54	0.72	5.41	5.54	4.96	5.64537	6.17159	3.9262
OAF	OAF homolog (Drosophila)	protein coding	ENSG00000184232	-0.42	-1.72	0.84	0.56	0.52	5.25	4.68	5	5.80324	5.37978	4.08818
GPR126	G protein-coupled receptor 126	protein coding	ENSG00000112414	-0.12	-1.72	0.85	0.57	0.11	5.2	4.78	4.92	5.69279	5.57225	3.97057
DGCR2	DiGeorge syndrome critical region gene 2	protein coding	ENSG00000070413	-0.05	1.71	0.37	0.25	0.11	10.38	10.13	11.35	10.6077	10.558	12.3131
Hs.636921		(NA)		0.63	1.71	0.52	0.35	1.69	8.12	7.46	6.9	6.07285	6.70309	7.78674
RRAGC	Ras-related GTP binding C	protein coding	ENSG00000116954	0.13	1.71	0.52	0.35	0.22	8.09	7.67	10.88	10.1196	10.2522	11.8308
ACYP1	acylphosphatase 1, erythrocyte (common) type	protein coding	ENSG00000119640	0.84	1.71	0.52	0.35	2.46	8.06	7.36	8.07	7.22052	8.06231	8.92985
MAGEH1	melanoma antigen family H1	protein coding	ENSG00000187601	0.41	1.71	0.53	0.35	0.93	8.03	7.44	9.69	8.88969	9.30109	10.5996
SNHG4	small nucleolar RNA host gene 4 (non-protein coding)	lncRNA		-0.39	1.71	0.6	0.4	0.72	7.25	7.3	3.3	2.5948	2.20803	4.30677
SNORA80A	small nucleolar RNA, H/ACA box 80A	other ncRNA	ENSG00000200792	0.01	1.71	0.65	0.44	0.01	6.69	6.36	6.72	5.97149	5.97773	7.68362
SNORD99	small nucleolar RNA, C/D box 99	other ncRNA	ENSG00000221539	-0.35	1.71	0.75	0.5	0.47	5.88	5.85	6.16	5.45584	5.10535	7.16169
Hs.654836		(NA)		-0.76	1.71	0.83	0.56	1.14	5.28	5.64	4.57	3.91891	3.16315	5.63187
NRP2	neuropilin 2	protein coding	ENSG00000118257	0.85	1.71	0.84	0.56	1.32	5.25	4.59	4.23	3.37529	4.22062	5.0822
PXN	paxillin	protein coding	ENSG00000089159	-0.64	-1.71	0.36	0.24	2.76	10.54	9.86	12.63	13.4606	12.8235	11.7541
RNF13	ring finger protein 13	protein coding	ENSG00000082996	-0.13	-1.71	0.52	0.34	0.22	8.15	7.74	9.07	9.83188	9.70211	8.12522
Hs.536336		(NA)		-1.16	-1.71	0.52	0.35	3.66	8.06	7.42	7.44	8.32938	7.17172	6.61994
FGFR1	fibroblast growth factor receptor 1	protein coding	ENSG00000077782	0.47	-1.71	0.53	0.36	1.09	7.95	8.11	8.47	9.15961	9.62963	7.44799
KIAA1109	KIAA1109	protein coding	ENSG00000138688	0.2	-1.71	0.57	0.38	0.32	7.48	7.34	6.56	7.27978	7.47492	5.56905
CBLB	Cbl proto-oncogene B, E3 ubiquitin protein ligase	protein coding	ENSG00000114423	-0.11	-1.71	0.68	0.46	0.13	6.4	6	6.78	7.54448	7.43925	5.83772
FGGY	FGGY carbohydrate kinase domain containing	protein coding	ENSG00000172456	0.83	-1.71	0.73	0.48	1.55	6.04	6.55	6.69	7.33183	8.15823	5.62457
ARHGAP31	Rho GTPase activating protein 31	protein coding	ENSG00000031081	0.57	-1.71	0.73	0.49	0.92	6.03	6.23	4.15	4.83027	5.3969	3.11987
PLAT	plasminogen activator, tissue	protein coding	ENSG00000104368	-0.38	-1.71	0.74	0.49	0.53	5.98	5.42	13.36	14.152	13.7737	12.4418
ST6GALNAC1	ST6 (alpha-N-acetyl-neuraminyl-2,3-beta-galactosyl-1,3)-N-acetylgalactosaminide alpha-2,6-sialyltransferase 1	protein coding	ENSG00000070526	0.75	-1.71	0.74	0.49	1.32	5.91	6.32	4	4.65115	5.4029	2.94496
STAT2	signal transducer and activator of transcription 2, 113kDa	protein coding	ENSG00000170581	-0.45	-1.71	0.76	0.51	0.64	5.81	5.23	11.93	12.7314	12.2822	11.0166
NRCAM	neuronal cell adhesion molecule	protein coding	ENSG00000091129	0.02	-1.71	0.76	0.51	0.02	5.75	5.44	7.96	8.70657	8.73072	6.99859
POLH	polymerase (DNA directed), eta	protein coding	ENSG00000170734	-0.01	1.7	0.52	0.35	0.01	8.08	7.77	7.36	6.61593	6.6053	8.31734
PSMC3IP	PSMC3 interacting protein	protein coding	ENSG00000131470	-0.01	1.7	0.54	0.36	0.01	7.86	7.56	7.19	6.44196	6.43175	8.14616
SUMO3	small ubiquitin-like modifier 3	protein coding	ENSG00000184900	1.98	1.7	0.55	0.36	6.21	7.77	7.72	9	8.00445	9.98277	9.7043
CRADD	CASP2 and RIPK1 domain containing adaptor with death domain	protein coding	ENSG00000169372	1.46	1.7	0.74	0.49	3.2	5.9	5.41	7.36	6.43591	7.89901	8.13325
ZNF10	zinc finger protein 10	protein coding	ENSG00000256223	-1.19	1.7	0.82	0.54	2.17	5.38	6.27	6.81	6.21282	5.02244	7.91693
A_19_P00805452		(NA)		-0.69	1.7	0.81	0.54	1.04	5.38	5.68	3.86	3.20326	2.5142	4.90208
TRIM23	tripartite motif containing 23	protein coding	ENSG00000113595	0.29	1.7	0.85	0.57	0.31	5.13	4.62	5.15	4.36845	4.65638	6.06949
NVL	nuclear VCP-like	protein coding	ENSG00000143748	-0.92	-1.7	0.41	0.28	3.7	9.59	8.89	9.29	10.1544	9.23007	8.45138
RPP25L	ribonuclease P/MRP 25kDa subunit-like	protein coding	ENSG00000164967	-0.62	-1.7	0.49	0.33	1.78	8.47	7.8	10.71	11.5367	10.9181	9.83232
LRRC37A2	leucine rich repeat containing 37, member A2	protein coding	ENSG00000278742	-2.23	-1.7	0.58	0.39	6.54	7.37	7.59	6.96	7.98625	5.75757	6.28572
SEL1L3	sel-1 suppressor of lin-12-like 3 (C. elegans)	protein coding	ENSG00000091490	0.24	-1.7	0.63	0.42	0.36	6.87	6.75	8.32	9.03602	9.27122	7.34014
A_21_P0014839		(NA)		-1.7	-1.7	0.68	0.46	4.2	6.37	6.05	5.94	6.90066	5.20027	5.20114
PUS10	pseudouridylate synthase 10	protein coding	ENSG00000162927	0.03	-1.7	0.76	0.5	0.03	5.78	5.47	3.93	4.66684	4.69771	2.97114
LOC153684	uncharacterized LOC153684	asRNA	ENSG00000215068	-0.34	-1.7	0.83	0.55	0.4	5.28	4.74	5.54	6.32708	5.9836	4.62728
LINC01125	lincRNA 1125	asRNA	ENSG00000228486	-0.4	-1.7	0.85	0.56	0.48	5.18	4.61	3.81	4.60167	4.19964	2.89687
PDE2A	phosphodiesterase 2A, cGMP-stimulated	protein coding	ENSG00000186642	-2.93	-1.7	0.87	0.58	5.81	5.05	5.96	6.95	8.06501	5.13205	6.3621
MED13L	mediator complex subunit 13-like	protein coding	ENSG00000123066	0.88	1.69	0.42	0.28	3.46	9.48	8.78	7.34	6.49506	7.3757	8.18113
Hs.502314		(NA)		-0.23	1.69	0.49	0.33	0.48	8.36	8.28	7.64	6.92575	6.69241	8.61795
SERTAD2	SERTA domain containing 2	protein coding	ENSG00000179833	-0.23	1.69	0.5	0.33	0.47	8.28	8.19	8.19	7.4781	7.24465	9.17084
TRNT1	tRNA nucleotidyl transferase, CCA-adding, 1	protein coding	ENSG00000072756	0.31	1.69	0.54	0.36	0.61	7.78	7.25	6.27	5.48863	5.79662	7.17934
Hs.622290		(NA)		1.29	1.69	0.67	0.45	3.08	6.45	5.87	8.62	7.72366	9.01218	9.4157
SLC3A2	solute carrier family 3 (amino acid transporter heavy chain), member 2	protein coding	ENSG00000168003	-1.27	1.69	0.84	0.56	2.3	5.2	6.19	10.66	10.0761	8.8026	11.7659
NFAT5	nuclear factor of activated T-cells 5, tonicity-responsive	protein coding	ENSG00000102908	0.32	-1.69	0.42	0.28	0.9	9.5	9.53	8.6	9.29661	9.61334	7.61093
SLMO1	slowmo homolog 1 (Drosophila)	protein coding	ENSG00000141391	-1.47	-1.69	0.52	0.35	4.86	8.08	7.6	7.93	8.85603	7.38341	7.16175
SLC25A23	solute carrier family 25 (mitochondrial carrier; phosphate carrier), member 23	protein coding	ENSG00000125648	0.01	-1.69	0.57	0.38	0.02	7.42	7.11	8.71	9.45362	9.46542	7.75887
TBC1D5	TBC1 domain family, member 5	protein coding	ENSG00000131374	0.89	-1.69	0.62	0.41	2.16	6.98	7.64	4.28	4.91099	5.80538	3.21812
HIATL1	hippocampus abundant transcript-like 1	protein coding	ENSG00000148110	1.11	-1.69	0.66	0.44	2.63	6.56	7.47	6.86	7.46002	8.5738	5.7673
SLC30A6	solute carrier family 30 (zinc transporter), member 6	protein coding	ENSG00000152683	0.03	-1.69	0.67	0.45	0.03	6.47	6.17	3.66	4.39737	4.4277	2.70616
ATP2A1-AS1	ATP2A1 antisense RNA 1	asRNA	ENSG00000260442	-0.95	-1.69	0.71	0.47	1.93	6.11	5.45	6.57	7.4256	6.47514	5.73165
A_33_P3402783		(NA)		-0.38	-1.69	0.73	0.48	0.55	5.97	5.41	7.5	8.28364	7.90325	6.59837
PC	pyruvate carboxylase	protein coding	ENSG00000173599	0.44	-1.69	0.73	0.49	0.66	5.94	6.01	8.62	9.30263	9.74412	7.61168
ABR	active BCR-related	protein coding	ENSG00000276016	0.13	-1.69	0.75	0.5	0.15	5.81	5.58	10.54	11.2653	11.3986	9.57867
ADAMTS10	ADAM metallopeptidase with thrombospondin type 1 motif, 10	protein coding	ENSG00000142303	1.27	-1.69	0.82	0.54	2.36	5.33	6.33	6.99	7.56984	8.8402	5.87762
MTMR10	myotubularin related protein 10	protein coding	ENSG00000166912	0.06	1.68	0.46	0.31	0.11	8.82	8.46	9.15	8.40808	8.47214	10.0847
SLU7	SLU7 splicing factor homolog (S. cerevisiae)	protein coding	ENSG00000164609	0.33	1.68	0.51	0.34	0.72	8.11	7.56	8.82	8.04919	8.37811	9.72623
SQLE	squalene epoxidase	protein coding	ENSG00000104549	0.41	1.68	0.51	0.34	0.94	8.1	7.51	10.27	9.48022	9.88578	11.1633
TMEM38B	transmembrane protein 38B	protein coding	ENSG00000095209	-0.51	1.68	0.62	0.41	1	6.94	7.13	6.47	5.79397	5.28598	7.47619
DZIP1L	DAZ interacting zinc finger protein 1-like	protein coding	ENSG00000158163	-1.13	1.68	0.62	0.41	2.89	6.89	7.86	5.06	4.46516	3.33342	6.14712
GPATCH11	G patch domain containing 11	protein coding	ENSG00000152133	-0.18	1.68	0.65	0.44	0.25	6.59	6.42	7.99	7.28028	7.09941	8.96341
KLF11	Kruppel-like factor 11	protein coding	ENSG00000172059	-0.16	1.68	0.68	0.45	0.21	6.35	6.16	7.21	6.49346	6.3286	8.17171
TMEM161A	transmembrane protein 161A	protein coding	ENSG00000064545	-0.48	-1.68	0.46	0.31	1.39	8.81	8.19	10.18	10.9778	10.4952	9.2983
VPS13B	vacuolar protein sorting 13 homolog B (yeast)	protein coding	ENSG00000132549	0.27	-1.68	0.52	0.35	0.55	8.03	7.99	7.26	7.96624	8.24087	6.28412
CTNNBIP1	catenin, beta interacting protein 1	protein coding	ENSG00000178585	0.2	-1.68	0.55	0.36	0.35	7.66	7.54	8.83	9.54284	9.7472	7.86463
ABCA7	ATP-binding cassette, sub-family A (ABC1), member 7	protein coding	ENSG00000064687	-0.26	-1.68	0.58	0.38	0.45	7.36	6.85	6.22	6.98818	6.72681	5.30692
SPSB2	splA/ryanodine receptor domain and SOCS box containing 2	protein coding	ENSG00000111671	-1.66	-1.68	0.57	0.38	4.94	7.35	7.01	9.71	10.6479	8.99003	8.97203
SLC18B1	solute carrier family 18, subfamily B, member 1	protein coding	ENSG00000146409	-0.24	-1.68	0.75	0.5	0.3	5.75	5.26	7.09	7.85252	7.60807	6.17662
RBMX2	RNA binding motif protein, X-linked 2	protein coding	ENSG00000134597	0.36	-1.68	0.77	0.52	0.47	5.6	5.58	5.47	6.16337	6.52235	4.48177
PLD1	phospholipase D1, phosphatidylcholine-specific	protein coding	ENSG00000075651	0.29	-1.68	0.79	0.52	0.35	5.5	5.41	4.75	5.44847	5.73852	3.76719
EXOC1	exocyst complex component 1	protein coding	ENSG00000090989	0.13	-1.68	0.79	0.53	0.13	5.46	5.22	5.4	6.11735	6.24726	4.43505
METTL10	methyltransferase like 10	protein coding	ENSG00000203791	-0.28	-1.68	0.81	0.54	0.32	5.3	4.78	6.13	6.89805	6.61515	5.22222
ANKAR	ankyrin and armadillo repeat containing	protein coding	ENSG00000151687	-0.32	-1.68	0.85	0.57	0.36	5.04	4.51	3.44	4.21339	3.89295	2.53715
TPRN	taperin	protein coding	ENSG00000176058	-0.41	1.67	0.48	0.32	1.06	8.54	8.66	12.22	11.5362	11.1258	13.2111
A_33_P3264424		(NA)		-0.11	1.67	0.48	0.32	0.19	8.5	8.29	6.81	6.08862	5.98071	7.76218
HSPH1	heat shock 105kDa/110kDa protein 1	protein coding	ENSG00000120694	-0.58	1.67	0.48	0.32	1.67	8.45	8.77	11.02	10.3639	9.78713	12.0298
RFK	riboflavin kinase	protein coding	ENSG00000135002	-0.21	1.67	0.49	0.33	0.42	8.36	8.25	8.13	7.42085	7.21293	9.09089
COX19	COX19 cytochrome c oxidase assembly factor	protein coding	ENSG00000240230	-0.75	1.67	0.54	0.36	2.04	7.72	8.24	7.3	6.66204	5.90916	8.33499
DHRS11	dehydrogenase/reductase (SDR family) member 11	protein coding	ENSG00000278535	-0.44	1.67	0.57	0.38	0.93	7.41	7.54	5.99	5.31369	4.87047	6.98832
MCM7	minichromosome maintenance complex component 7	protein coding	ENSG00000166508	-0.01	1.67	0.59	0.39	0.01	7.15	6.85	11.72	10.9887	10.9772	12.6629
Hs.515947		(NA)		1.1	1.67	0.64	0.43	2.67	6.64	6	5.49	4.61764	5.71805	6.2908
MURC	muscle-related coiled-coil protein	protein coding	ENSG00000170681	0.57	1.67	0.84	0.56	0.77	5.1	4.48	4.01	3.20253	3.77545	4.87547
CCDC136	coiled-coil domain containing 136	protein coding	ENSG00000128596	-2.19	-1.67	0.6	0.4	6.28	7.11	7.31	8.14	9.14624	6.96064	7.47343
RWDD2B	RWD domain containing 2B	protein coding	ENSG00000156253	-0.25	-1.67	0.69	0.46	0.34	6.24	5.74	6.94	7.70696	7.46145	6.03495
CCDC74B	coiled-coil domain containing 74B	protein coding	ENSG00000152076	-0.27	-1.67	0.73	0.49	0.35	5.9	5.39	5.73	6.49154	6.22338	4.81796
CCDC151	coiled-coil domain containing 151	protein coding	ENSG00000198003	-0.72	-1.67	0.79	0.53	1.15	5.43	4.77	4.13	4.94514	4.22359	3.27728
AVL9	AVL9 homolog (S. cerevisiae)	protein coding	ENSG00000105778	-0.85	-1.67	0.81	0.54	1.39	5.33	4.67	5.61	6.44366	5.59575	4.77427
MEIG1	meiosis/spermiogenesis associated 1	protein coding	ENSG00000197889	-0.33	-1.67	0.85	0.57	0.38	5.05	4.51	4.03	4.80384	4.47	3.13512
C1orf109	chromosome 1 open reading frame 109	protein coding	ENSG00000116922	-0.21	1.66	0.48	0.32	0.44	8.39	8.29	6.87	6.16798	5.95408	7.82692
C4orf46	chromosome 4 open reading frame 46	protein coding	ENSG00000205208	0.98	1.66	0.49	0.33	3.24	8.34	7.66	7.56	6.71023	7.68571	8.37296
TRMU	tRNA 5-methylaminomethyl-2-thiouridylate methyltransferase	protein coding	ENSG00000100416	-0.49	1.66	0.5	0.34	1.26	8.13	8.34	7.21	6.5437	6.05392	8.20205
HIST1H2BD	histone cluster 1, H2bd	protein coding	ENSG00000158373	-0.08	1.66	0.55	0.37	0.11	7.51	7.26	9.07	8.34907	8.27275	10.0084
PLEKHA3	pleckstrin homology domain containing, family A (phosphoinositide binding specific) member 3	protein coding	ENSG00000116095	-0.65	1.66	0.57	0.38	1.57	7.33	7.72	8.8	8.16052	7.50849	9.81876
GPATCH3	G patch domain containing 3	protein coding	ENSG00000198746	-0.66	1.66	0.61	0.41	1.45	6.9	7.28	8.07	7.43135	6.77209	9.08819
Hs.655156		(NA)		1.47	1.66	0.73	0.49	3.27	5.84	5.38	4.75	3.84704	5.31519	5.5029
C11orf84	chromosome 11 open reading frame 84	protein coding	ENSG00000168005	0.3	1.66	0.75	0.5	0.39	5.71	5.19	5.94	5.17304	5.47482	6.83296
ANKRD23	ankyrin repeat domain 23	protein coding	ENSG00000163126	-0.52	1.66	0.76	0.5	0.78	5.66	5.81	5.34	4.67457	4.15757	6.33497
LOC101928445	uncharacterized LOC101928445	asRNA	ENSG00000244945	0.14	1.66	0.78	0.52	0.15	5.49	5.06	3.28	2.53707	2.67824	4.19408
HMGB2	high mobility group box 2	protein coding	ENSG00000164104	0.82	1.66	0.78	0.52	1.38	5.46	4.8	8.3	7.46977	8.28669	9.12893
SNORA11	small nucleolar RNA, H/ACA box 11	other ncRNA	ENSG00000221716	0.3	1.66	0.84	0.56	0.34	5.09	4.56	4.6	3.83311	4.13551	5.49551
A_22_P00008556		(NA)		0.5	1.66	0.85	0.56	0.64	5.03	4.43	3.27	2.48654	2.98645	4.14458
ARHGAP35	Rho GTPase activating protein 35	protein coding	ENSG00000160007	-0.03	-1.66	0.43	0.28	0.06	9.22	8.89	8	8.73451	8.70163	7.07177
MEGF8	multiple EGF-like-domains 8	protein coding	ENSG00000105429	-0.09	-1.66	0.44	0.29	0.18	9.02	8.63	9.78	10.5224	10.4284	8.85787
SMIM19	small integral membrane protein 19	protein coding	ENSG00000176209	0.11	-1.66	0.56	0.38	0.17	7.41	7.19	7.51	8.2234	8.33719	6.56396
GCFC2	GC-rich sequence DNA-binding factor 2	protein coding	ENSG00000005436	-1.21	-1.66	0.6	0.4	3.29	7.03	6.43	6.8	7.67354	6.46239	6.01203
CDC14B	cell division cycle 14B	protein coding	ENSG00000081377	-0.33	-1.66	0.74	0.49	0.45	5.79	5.25	4.18	4.95213	4.6173	3.294
E2F5	E2F transcription factor 5, p130-binding	protein coding	ENSG00000133740	-0.15	-1.66	0.77	0.51	0.16	5.55	5.11	3.71	4.45515	4.3093	2.79717
SMIM1	small integral membrane protein 1 (Vel blood group)	protein coding	ENSG00000235169	1.45	-1.66	0.8	0.53	2.89	5.34	6.61	5.82	6.36739	7.82045	4.71217
ATP6V1E2	ATPase, H+ transporting, lysosomal 31kDa, V1 subunit E2	protein coding	ENSG00000250565	-0.96	-1.66	0.81	0.54	1.62	5.25	4.6	5.94	6.78533	5.82711	5.12251
HIST1H2BK	histone cluster 1, H2bk	protein coding	ENSG00000197903	-0.32	1.65	0.51	0.34	0.69	7.94	7.95	11.66	10.9849	10.6628	12.6311
A_21_P0010998		(NA)		-0.76	1.65	0.52	0.34	2.2	7.89	8.45	6.87	6.24511	5.48157	7.89013
HIST1H2BB	histone cluster 1, H2bb	protein coding	ENSG00000276410	-0.02	1.65	0.52	0.35	0.03	7.83	7.54	8.55	7.8267	7.80814	9.47753
BAG1	BCL2-associated athanogene	protein coding	ENSG00000107262	-0.83	1.65	0.54	0.36	2.3	7.62	8.25	12.19	11.5752	10.7472	13.2283
DNAJA1	DnaJ (Hsp40) homolog, subfamily A, member 1	protein coding	ENSG00000086061	-0.01	1.65	0.55	0.37	0.01	7.53	7.22	11.1	10.3775	10.3692	12.0272
NCR3LG1	natural killer cell cytotoxicity receptor 3 ligand 1	protein coding	ENSG00000188211	-1.06	1.65	0.56	0.37	3.05	7.45	8.39	9.28	8.68521	7.62581	10.3362
CCSAP	centriole, cilia and spindle-associated protein	protein coding	ENSG00000154429	0.09	1.65	0.57	0.38	0.13	7.32	6.93	7.69	6.95785	7.05039	8.60414
Hs.658919		(NA)		0.7	1.65	0.57	0.38	1.71	7.29	6.61	7.04	6.23568	6.93235	7.88166
H2AFZ	H2A histone family, member Z	protein coding	ENSG00000164032	0.3	1.65	0.6	0.4	0.51	6.98	6.45	12.06	11.2972	11.5973	12.9488
EAF1	ELL associated factor 1	protein coding	ENSG00000144597	-0.09	1.65	0.62	0.41	0.11	6.79	6.55	6.31	5.60123	5.51391	7.24689
SLC16A1	solute carrier family 16 (monocarboxylate transporter), member 1	protein coding	ENSG00000155380	-0.24	1.65	0.65	0.43	0.36	6.53	6.43	6.86	6.16991	5.92584	7.82313
Hs.736216		(NA)		0.21	1.65	0.72	0.48	0.25	5.84	5.37	3.3	2.55851	2.76405	4.20353
PTTG3P	pituitary tumor-transforming 3, pseudogene	pseudogene	ENSG00000213005	0.19	1.65	0.84	0.56	0.19	5.07	4.61	5.72	4.97276	5.16029	6.62414
ZMYM6NB	ZMYM6 neighbor	other ncRNA	ENSG00000241014	0.27	-1.65	0.45	0.3	0.67	8.81	8.78	7.49	8.17401	8.44823	6.52706
TTLL1	tubulin tyrosine ligase-like family member 1	protein coding	ENSG00000100271	0.49	-1.65	0.55	0.36	1.12	7.57	7.76	6.89	7.55126	8.04093	5.89717
SNORD116-6	small nucleolar RNA, C/D box 116-6	other ncRNA	ENSG00000207442	0.35	-1.65	0.63	0.42	0.59	6.69	6.7	4.05	4.73095	5.07953	3.08115
IFITM2	interferon induced transmembrane protein 2	protein coding	ENSG00000185201	-0.13	-1.65	0.72	0.48	0.15	5.9	5.47	14.27	15.0028	14.8709	13.3551
TEKT2	tektin 2 (testicular)	protein coding	ENSG00000092850	-1.76	-1.65	0.77	0.51	3.8	5.5	5.25	3.77	4.70944	2.9516	3.06376
ABCA8	ATP-binding cassette, sub-family A (ABC1), member 8	protein coding	ENSG00000141338	0.7	-1.65	0.79	0.53	1.09	5.37	5.7	5.34	5.97346	6.66869	4.32295
ZBED2	zinc finger, BED-type containing 2	protein coding	ENSG00000177494	-1.52	-1.65	0.79	0.53	3.08	5.36	4.93	3.57	4.47906	2.96397	2.83191
WDR26	WD repeat domain 26	protein coding	ENSG00000162923	0.97	1.64	0.46	0.31	3.42	8.58	7.9	9.24	8.40743	9.37498	10.0443
CRY2	cryptochrome circadian clock 2	protein coding	ENSG00000121671	-0.67	1.64	0.51	0.34	1.87	7.92	8.36	8.6	7.96319	7.29221	9.6031
H2AFX	H2A histone family, member X	protein coding	ENSG00000188486	0.19	1.64	0.55	0.37	0.32	7.42	6.95	10.69	9.94745	10.1368	11.5841
OTUD1	OTU deubiquitinase 1	protein coding	ENSG00000165312	-0.01	1.64	0.56	0.37	0.01	7.37	7.06	7.19	6.47956	6.47324	8.11586
MED26	mediator complex subunit 26	protein coding	ENSG00000105085	-0.54	1.64	0.56	0.37	1.22	7.35	7.6	9.46	8.80658	8.27094	10.4468
A_22_P00014837		(NA)		0.56	1.64	0.58	0.39	1.24	7.16	6.51	6.96	6.17581	6.73184	7.81087
SEC61A2	Sec61 alpha 2 subunit (S. cerevisiae)	protein coding	ENSG00000065665	-0.99	1.64	0.62	0.41	2.46	6.76	7.57	4.99	4.39485	3.40122	6.0377
HSD17B7	hydroxysteroid (17-beta) dehydrogenase 7	protein coding	ENSG00000132196	0.59	1.64	0.64	0.42	1.16	6.59	5.94	6.13	5.33683	5.92245	6.97912
A_21_P0013717		(NA)		-0.28	1.64	0.66	0.44	0.41	6.38	6.31	9.16	8.48015	8.20355	10.1229
Hs.440049		(NA)		0.2	1.64	0.71	0.47	0.25	5.92	5.45	4.97	4.23319	4.43227	5.8704
A_33_P3313559		(NA)		-0.16	1.64	0.72	0.48	0.19	5.86	5.66	3.11	2.41581	2.25937	4.05766
UBE2B	ubiquitin-conjugating enzyme E2B	protein coding	ENSG00000119048	1	1.64	0.8	0.53	1.77	5.3	4.65	6.07	5.22343	6.22468	6.865
RRAS	related RAS viral (r-ras) oncogene homolog	protein coding	ENSG00000126458	0.48	-1.64	0.46	0.3	1.4	8.71	8.92	11.56	12.2188	12.6994	10.5769
EHMT1	euchromatic histone-lysine N-methyltransferase 1	protein coding	ENSG00000181090	-0.14	-1.64	0.48	0.32	0.25	8.38	7.96	6.62	7.35175	7.21572	5.70924
SIRT3	sirtuin 3	protein coding	ENSG00000142082	-0.93	-1.64	0.49	0.33	3.04	8.19	7.51	8.45	9.28537	8.35205	7.64848
ZC3H6	zinc finger CCCH-type containing 6	protein coding	ENSG00000188177	0.68	-1.64	0.66	0.44	1.34	6.34	6.72	3.87	4.50477	5.18382	2.86461
TRIOBP	TRIO and F-actin binding protein	protein coding	ENSG00000100106	0.68	-1.64	0.67	0.44	1.35	6.33	6.71	8.28	8.91695	9.6006	7.2721
LOXL3	lysyl oxidase-like 3	protein coding	ENSG00000115318	0.67	-1.64	0.67	0.45	1.31	6.29	6.66	8.7	9.33387	10.0071	7.6936
WDHD1	WD repeat and HMG-box DNA binding protein 1	protein coding	ENSG00000198554	-0.84	-1.64	0.69	0.46	1.69	6.09	5.41	6.34	7.16715	6.328	5.52323
ADD3-AS1	ADD3 antisense RNA 1	asRNA		-0.4	-1.64	0.69	0.46	0.62	6.08	5.5	4.44	5.20605	4.8057	3.56741
ZNF572	zinc finger protein 572	protein coding	ENSG00000180938	-0.9	-1.64	0.73	0.49	1.73	5.78	5.12	3.64	4.47461	3.57392	2.83405
TFPI	tissue factor pathway inhibitor (lipoprotein-associated coagulation inhibitor)	protein coding	ENSG00000003436	0.94	-1.64	0.75	0.5	1.79	5.66	6.32	8.75	9.35308	10.298	7.71395
SYTL3	synaptotagmin-like 3	protein coding	ENSG00000164674	-1.06	-1.64	0.76	0.51	2.05	5.54	4.91	3.44	4.29271	3.22808	2.65659
CA11	carbonic anhydrase XI	protein coding	ENSG00000063180	0.57	-1.64	0.79	0.53	0.83	5.35	5.54	4.05	4.69956	5.26812	3.06038
S1PR3	sphingosine-1-phosphate receptor 3	protein coding	ENSG00000213694	0.54	-1.64	0.8	0.53	0.76	5.29	5.45	10.02	10.6711	11.2074	9.02649
MMP1	matrix metallopeptidase 1 (interstitial collagenase)	protein coding	ENSG00000196611	-2.01	-1.64	0.8	0.53	4.23	5.27	5.25	11.77	12.7394	10.7344	11.0997
SLC17A9	solute carrier family 17 (vesicular nucleotide transporter), member 9	protein coding	ENSG00000101194	0.15	1.63	0.47	0.31	0.28	8.43	8	9.37	8.63982	8.78551	10.2677
HIST1H2BM	histone cluster 1, H2bm	protein coding	ENSG00000273703	-0.15	1.63	0.54	0.36	0.25	7.51	7.33	10.45	9.75321	9.60109	11.3825
MOSPD1	motile sperm domain containing 1	protein coding	ENSG00000101928	0.22	1.63	0.57	0.38	0.37	7.27	6.79	7.64	6.90163	7.12198	8.5345
TMF1	TATA element modulatory factor 1	protein coding	ENSG00000144747	0.01	1.63	0.6	0.4	0.02	6.88	6.55	6.85	6.14117	6.1536	7.76755
ENSG00000263823		asRNA	ENSG00000263823	0.03	1.63	0.61	0.41	0.03	6.82	6.47	5.68	4.95858	4.98601	6.59241
HIST1H2BI	histone cluster 1, H2bi	protein coding	ENSG00000278588	-0.18	1.63	0.62	0.42	0.26	6.69	6.54	10.13	9.43922	9.25714	11.0737
ARMC2	armadillo repeat containing 2	protein coding	ENSG00000118690	0.6	1.63	0.72	0.48	1.01	5.85	5.2	6.3	5.51335	6.11	7.14584
CAMLG	calcium modulating ligand	protein coding	ENSG00000164615	1.05	1.63	0.72	0.48	2.16	5.79	5.15	4.48	3.63491	4.68829	5.26248
PTTG2	pituitary tumor-transforming 2	protein coding	ENSG00000250254	0.16	1.63	0.73	0.49	0.19	5.78	5.33	9.06	8.32362	8.48728	9.95822
SNORA68	small nucleolar RNA, H/ACA box 68	other ncRNA	ENSG00000207166	-0.61	1.63	0.74	0.49	1.01	5.68	5.94	6.1	5.46356	4.84958	7.09729
INA	internexin neuronal intermediate filament protein, alpha	protein coding	ENSG00000148798	-1.36	1.63	0.75	0.5	2.85	5.57	6.78	4.96	4.42074	3.06446	6.05016
NLRX1	NLR family member X1	protein coding	ENSG00000160703	-0.31	-1.63	0.44	0.29	0.82	8.93	8.39	9.45	10.2018	9.88965	8.57597
FOXO1	forkhead box O1	protein coding	ENSG00000150907	0.32	-1.63	0.48	0.32	0.76	8.3	8.32	7.46	8.13603	8.46066	6.50126
PNMAL1	paraneoplastic Ma antigen family-like 1	protein coding	ENSG00000182013	-1.24	-1.63	0.51	0.34	4.12	7.99	7.4	7.02	7.88684	6.64849	6.25359
OCIAD1	OCIA domain containing 1	protein coding	ENSG00000109180	0.35	-1.63	0.57	0.38	0.69	7.22	7.25	9.97	10.6345	10.9892	9.00858
A_33_P3240078		(NA)		-0.28	-1.63	0.63	0.42	0.44	6.61	6.09	5.71	6.46157	6.1829	4.83183
ST3GAL1	ST3 beta-galactoside alpha-2,3-sialyltransferase 1	protein coding	ENSG00000008513	-0.31	-1.63	0.67	0.45	0.46	6.24	5.7	7.75	8.50646	8.19854	6.87566
C11orf54	chromosome 11 open reading frame 54	protein coding	ENSG00000182919	0.57	-1.63	0.7	0.47	0.98	6.01	6.25	6.01	6.65408	7.22324	5.01946
NUDT3	nudix (nucleoside diphosphate linked moiety X)-type motif 3	protein coding	ENSG00000272325	0.01	-1.63	0.73	0.49	0.01	5.76	5.44	6.02	6.73051	6.74371	5.10002
ATG10	autophagy related 10	protein coding	ENSG00000152348	0.25	-1.63	0.75	0.5	0.31	5.62	5.5	4.09	4.77177	5.0251	3.13681
MLLT11	myeloid/lymphoid or mixed-lineage leukemia (trithorax homolog, Drosophila); translocated to, 11	protein coding	ENSG00000213190	-0.1	1.62	0.4	0.27	0.21	9.45	9.24	11.97	11.2712	11.1731	12.895
ZNF776	zinc finger protein 776	protein coding	ENSG00000152443	0.64	1.62	0.44	0.29	2.17	8.94	8.26	7.62	6.8351	7.47017	8.45751
KIAA0907	KIAA0907	protein coding	ENSG00000132680	0.26	1.62	0.46	0.3	0.61	8.6	8.09	7.62	6.87387	7.13542	8.49411
AIFM2	apoptosis-inducing factor, mitochondrion-associated, 2	protein coding	ENSG00000042286	-1.47	1.62	0.47	0.32	5.3	8.35	9.98	10.05	9.52546	8.05714	11.1454
SPTY2D1	SPT2, Suppressor of Ty, domain containing 1 (S. cerevisiae)	protein coding	ENSG00000179119	0	1.62	0.56	0.37	0	7.3	6.98	6.19	5.48129	5.48003	7.10534
NBPF1	neuroblastoma breakpoint family, member 1	protein coding	ENSG00000219481	-0.09	1.62	0.58	0.39	0.12	7.05	6.81	5.2	4.49731	4.4088	6.12001
GNPDA1	glucosamine-6-phosphate deaminase 1	protein coding	ENSG00000113552	-0.07	1.62	0.68	0.45	0.07	6.1	5.82	7.02	6.32428	6.25903	7.94137
ZBTB41	zinc finger and BTB domain containing 41	protein coding	ENSG00000177888	0.38	1.62	0.68	0.46	0.58	6.07	5.5	5.3	4.54283	4.92018	6.16007
ZDHHC18	zinc finger, DHHC-type containing 18	protein coding	ENSG00000204160	0.04	1.62	0.7	0.47	0.04	5.93	5.56	5.31	4.59784	4.63832	6.22087
PTGS2	prostaglandin-endoperoxide synthase 2 (prostaglandin G/H synthase and cyclooxygenase)	protein coding	ENSG00000073756	-2.06	1.62	0.71	0.47	4.99	5.9	8.15	6.35	5.90339	3.84184	7.52359
Hs.464333		(NA)		0.72	1.62	0.75	0.5	1.22	5.56	4.9	4.49	3.68882	4.40491	5.30827
ZFP69	ZFP69 zinc finger protein	protein coding	ENSG00000187815	-0.12	1.62	0.76	0.51	0.13	5.5	5.26	4.6	3.90933	3.78949	5.52898
MRPL24	mitochondrial ribosomal protein L24	protein coding	ENSG00000143314	-0.24	-1.62	0.48	0.32	0.5	8.24	7.74	9.94	10.6804	10.4441	9.06033
IFNAR1	interferon (alpha, beta and omega) receptor 1	protein coding	ENSG00000142166	0.53	-1.62	0.56	0.37	1.22	7.33	7.58	6.92	7.55866	8.08942	5.93809
TTC12	tetratricopeptide repeat domain 12	protein coding	ENSG00000149292	-1.48	-1.62	0.56	0.37	4.52	7.31	6.89	7.61	8.50283	7.02022	6.88337
GSTZ1	glutathione S-transferase zeta 1	protein coding	ENSG00000100577	0.18	-1.62	0.56	0.37	0.29	7.31	7.16	6.63	7.3163	7.49263	5.69637
MT1M	metallothionein 1M	protein coding	ENSG00000205364	-0.85	-1.62	0.64	0.42	1.92	6.52	5.84	10.17	10.9836	10.1364	9.36211
TRMT1L	tRNA methyltransferase 1 homolog (S. cerevisiae)-like	protein coding	ENSG00000121486	0.61	-1.62	0.72	0.48	1.03	5.75	6.02	3.91	4.53838	5.14626	2.92203
TRIM66	tripartite motif containing 66	protein coding	ENSG00000166436	0.07	-1.62	0.74	0.49	0.07	5.65	5.37	4.45	5.15077	5.21664	3.52903
NSMCE2	non-SMC element 2, MMS21 homolog (S. cerevisiae)	protein coding	ENSG00000156831	0.78	-1.62	0.8	0.53	1.26	5.23	5.67	6.54	7.15302	7.93215	5.52878
EZH1	enhancer of zeste 1 polycomb repressive complex 2 subunit	protein coding	ENSG00000108799	-0.58	-1.62	0.8	0.53	0.84	5.18	4.55	6.05	6.82611	6.2439	5.2093
POM121	POM121 transmembrane nucleoporin	protein coding	ENSG00000196313	-0.27	1.61	0.49	0.33	0.58	8.05	8.01	9.11	8.44256	8.17346	10.0491
MED10	mediator complex subunit 10	protein coding	ENSG00000133398	0.03	1.61	0.58	0.39	0.04	7.06	6.71	8.04	7.32873	7.35945	8.94138
Hs.606193		(NA)		-0.39	1.61	0.6	0.4	0.72	6.85	6.92	10.46	9.80326	9.41702	11.4086
KLHL21	kelch-like family member 21	protein coding	ENSG00000162413	-1.34	1.61	0.62	0.41	3.56	6.62	7.94	12.35	11.8166	10.4769	13.428
HNRNPCL1	heterogeneous nuclear ribonucleoprotein C-like 1	protein coding	ENSG00000179172	0.49	1.61	0.72	0.48	0.77	5.76	5.15	5.87	5.10287	5.59096	6.71437
SLC7A7	solute carrier family 7 (amino acid transporter light chain, y+L system), member 7	protein coding	ENSG00000155465	-0.03	1.61	0.82	0.55	0.02	5.02	4.69	7.47	6.77196	6.7467	8.38073
TAF12	TAF12 RNA polymerase II, TATA box binding protein (TBP)-associated factor, 20kDa	protein coding	ENSG00000120656	-0.35	-1.61	0.43	0.29	0.95	8.89	8.32	10.33	11.0718	10.7263	9.46394
BCKDK	branched chain ketoacid dehydrogenase kinase	protein coding	ENSG00000103507	0.03	-1.61	0.45	0.3	0.04	8.73	8.44	9.71	10.4135	10.4388	8.80468
ESRP2	epithelial splicing regulatory protein 2	protein coding	ENSG00000103067	-1.23	-1.61	0.49	0.33	4.25	8.11	7.53	4.41	5.26168	4.03394	3.65587
ITFG2	integrin alpha FG-GAP repeat containing 2	protein coding	ENSG00000111203	0.3	-1.61	0.5	0.34	0.66	7.92	7.92	6.44	7.10777	7.41132	5.49841
PNPLA7	patatin-like phospholipase domain containing 7	protein coding	ENSG00000130653	-0.34	-1.61	0.54	0.36	0.69	7.46	6.9	7.15	7.89795	7.55874	6.28805
RB1	retinoblastoma 1	protein coding	ENSG00000139687	0.25	-1.61	0.55	0.37	0.45	7.34	7.26	8.29	8.96465	9.21421	7.35359
ZNF561-AS1	ZNF561 antisense RNA 1 (head to head)	other ncRNA	ENSG00000267106	-0.84	-1.61	0.61	0.41	2	6.7	6.02	4.25	5.06294	4.22121	3.45421
AHDC1	AT hook, DNA binding motif, containing 1	protein coding	ENSG00000126705	0.1	-1.61	0.61	0.41	0.14	6.68	6.45	7.73	8.42615	8.52816	6.81662
LINC00265	lincRNA 265	lincRNA		-2.19	-1.61	0.64	0.43	5.89	6.46	6.74	7.06	8.0423	5.84954	6.43217
MT1E	metallothionein 1E	protein coding	ENSG00000169715	-0.75	-1.61	0.65	0.43	1.6	6.39	5.71	13.87	14.6648	13.9154	13.0554
LINC00239	lincRNA 239	lincRNA	ENSG00000258512	-1.46	-1.61	0.74	0.49	3.2	5.62	5.17	2.85	3.73427	2.27447	2.12511
LINC00342	lincRNA 342	lincRNA		-1.09	-1.61	0.76	0.51	2.11	5.42	4.81	7.37	8.20403	7.11557	6.59792
ZNF322	zinc finger protein 322	protein coding	ENSG00000181315	0.82	1.6	0.42	0.28	3.17	9.16	8.46	8.73	7.92705	8.74256	9.53053
LSS	lanosterol synthase (2,3-oxidosqualene-lanosterol cyclase)	protein coding	ENSG00000160285	0.82	1.6	0.43	0.28	3.1	8.97	8.28	10.75	9.94469	10.7665	11.5432
DHCR7	7-dehydrocholesterol reductase	protein coding	ENSG00000172893	0.51	1.6	0.46	0.3	1.52	8.52	7.88	12.06	11.2999	11.8107	12.895
LIN54	lin-54 DREAM MuvB core complex component	protein coding	ENSG00000189308	-0.35	1.6	0.48	0.32	0.86	8.2	8.27	6.64	5.9789	5.62478	7.58223
SMPDL3A	sphingomyelin phosphodiesterase, acid-like 3A	protein coding	ENSG00000172594	0.79	1.6	0.48	0.32	2.52	8.16	7.46	6.76	5.96739	6.75705	7.56356
RSL24D1	ribosomal L24 domain containing 1	protein coding	ENSG00000137876	0.27	1.6	0.49	0.32	0.59	8.13	7.61	9.57	8.83504	9.10539	10.4382
CREBRF	CREB3 regulatory factor	protein coding	ENSG00000164463	-0.06	1.6	0.49	0.33	0.09	8	7.74	7.68	6.98654	6.93102	8.58355
CASP2	caspase 2, apoptosis-related cysteine peptidase	protein coding	ENSG00000106144	0.11	1.6	0.52	0.35	0.17	7.63	7.22	7.05	6.34086	6.44875	7.9368
TYMSOS	TYMS opposite strand	protein coding		-2.23	1.6	0.54	0.36	6.97	7.44	10.17	6.88	6.45484	4.22948	8.05369
FAM83D	family with sequence similarity 83, member D	protein coding	ENSG00000101447	0.43	1.6	0.57	0.38	0.89	7.16	6.56	6.17	5.41635	5.84421	7.02075
A_33_P3328284		(NA)		0.68	1.6	0.7	0.47	1.26	5.88	5.22	4.79	4.00059	4.68498	5.59804
ENSG00000259659		lncRNA	ENSG00000259659	-0.44	1.6	0.78	0.52	0.6	5.31	5.37	4.92	4.27153	3.83313	5.87188
FNDC3A	fibronectin type III domain containing 3A	protein coding	ENSG00000102531	0.36	-1.6	0.4	0.26	1.13	9.48	9.57	8.27	8.92927	9.28765	7.32593
TMX2	thioredoxin-related transmembrane protein 2	protein coding	ENSG00000213593	-0.18	-1.6	0.41	0.28	0.45	9.19	8.73	9.63	10.3578	10.1729	8.75782
SNX7	sorting nexin 7	protein coding	ENSG00000162627	0.07	-1.6	0.48	0.32	0.12	8.24	8	9.66	10.3492	10.4182	8.75315
ARPC1B	actin related protein 2/3 complex, subunit 1B, 41kDa	protein coding	ENSG00000130429	0.69	-1.6	0.51	0.34	1.95	7.82	8.3	9.45	10.0599	10.7472	8.45812
TRPT1	tRNA phosphotransferase 1	protein coding	ENSG00000149743	0.4	-1.6	0.51	0.34	0.94	7.76	7.87	8.98	9.62473	10.0289	8.02689
C10orf76	chromosome 10 open reading frame 76	protein coding	ENSG00000120029	0.09	-1.6	0.6	0.4	0.12	6.83	6.59	7.66	8.34807	8.4388	6.74926
ST3GAL6	ST3 beta-galactoside alpha-2,3-sialyltransferase 6	protein coding	ENSG00000064225	1.26	-1.6	0.65	0.43	3.14	6.35	7.54	5.65	6.19131	7.44988	4.5871
Hs.639990		(NA)		-0.16	-1.6	0.64	0.43	0.21	6.35	5.91	4.9	5.62138	5.4649	4.02373
ZGLP1	zinc finger, GATA-like protein 1	protein coding	ENSG00000220201	-1.88	-1.6	0.7	0.46	4.6	5.92	5.85	7.25	8.18374	6.30425	6.58235
MEF2A	myocyte enhancer factor 2A	protein coding	ENSG00000068305	0.94	-1.6	0.71	0.47	1.9	5.79	6.49	8.99	9.56882	10.5057	7.97059
LINC00882	lincRNA 882	lincRNA	ENSG00000242759	-0.24	-1.6	0.77	0.51	0.29	5.38	4.88	3.76	4.48669	4.24503	2.88598
Hs.744188		(NA)		0.72	-1.6	0.78	0.52	1.16	5.31	5.68	4.98	5.58749	6.30322	3.98384
CPNE3	copine III	protein coding	ENSG00000085719	1.18	1.59	0.53	0.35	3.66	7.51	6.91	7.1	6.25255	7.42861	7.84628
HIST1H2BN	histone cluster 1, H2bn	protein coding	ENSG00000233822	0.32	1.59	0.56	0.37	0.6	7.14	6.59	6.57	5.83693	6.15551	7.42382
IKZF5	IKAROS family zinc finger 5 (Pegasus)	protein coding	ENSG00000095574	-0.58	1.59	0.58	0.39	1.3	6.92	7.23	5.92	5.29395	4.71104	6.88156
ZNF468	zinc finger protein 468	protein coding	ENSG00000204604	-1.33	1.59	0.61	0.4	3.62	6.69	8.01	6.94	6.40686	5.07838	7.999
MED31	mediator complex subunit 31	protein coding	ENSG00000108590	0.2	1.59	0.65	0.43	0.29	6.27	5.8	4.23	3.50866	3.71257	5.09674
CBR4	carbonyl reductase 4	protein coding	ENSG00000145439	0.96	1.59	0.69	0.46	2.05	5.93	5.27	7.34	6.52743	7.49141	8.11531
LOC102725126	uncharacterized LOC102725126	other ncRNA	ENSG00000280077	-0.15	1.59	0.71	0.47	0.18	5.76	5.56	4.02	3.34418	3.19674	4.93603
Hs.387011		(NA)		0.15	1.59	0.78	0.52	0.16	5.25	4.81	4.02	3.30474	3.45176	4.89149
CHST7	carbohydrate (N-acetylglucosamine 6-O) sulphotransferase 7	protein coding	ENSG00000147119	-1.18	-1.59	0.51	0.34	3.85	7.77	7.17	9.46	10.3057	9.12699	8.71413
HIF1A	hypoxia inducible factor 1, alpha subunit (basic helix-loop-helix transcription factor)	protein coding	ENSG00000100644	0.11	-1.59	0.52	0.35	0.18	7.64	7.43	9.96	10.6409	10.7525	9.04779
PEX10	peroxisomal biogenesis factor 10	protein coding	ENSG00000157911	-0.04	-1.59	0.55	0.37	0.06	7.3	6.95	5.34	6.0391	5.99531	4.44519
PDE6D	phosphodiesterase 6D, cGMP-specific, rod, delta	protein coding	ENSG00000156973	0.98	-1.59	0.77	0.51	1.8	5.33	6.04	5.59	6.16335	7.14014	4.57183
ARMCX1	armadillo repeat containing, X-linked 1	protein coding	ENSG00000126947	0.54	1.58	0.4	0.27	1.95	9.28	8.61	9.77	9.0129	9.55557	10.5895
MPHOSPH10	M-phase phosphoprotein 10 (U3 small nucleolar ribonucleoprotein)	protein coding	ENSG00000124383	-0.03	1.58	0.42	0.28	0.06	8.95	8.68	10.11	9.41906	9.38656	10.9998
TTC14	tetratricopeptide repeat domain 14	protein coding	ENSG00000163728	0.5	1.58	0.46	0.3	1.47	8.44	7.8	6.98	6.23075	6.72859	7.80749
PDRG1	p53 and DNA-damage regulated 1	protein coding	ENSG00000088356	-0.66	1.58	0.47	0.32	2.02	8.23	8.68	10.77	10.1541	9.49869	11.7384
LINC00857	lincRNA 857	lincRNA	ENSG00000237523	-2.03	1.58	0.55	0.37	6.26	7.19	9.64	5.75	5.31575	3.28658	6.89165
A_21_P0014880		(NA)		1.62	1.58	0.57	0.38	4.86	7.05	6.76	4.46	3.56487	5.18064	5.14571
DANCR	differentiation antagonizing non-protein coding RNA	other ncRNA	ENSG00000226950	-0.28	1.58	0.57	0.38	0.51	7.03	6.99	9.84	9.18196	8.89823	10.7639
A_33_P6608390		(NA)		-0.34	1.58	0.6	0.4	0.61	6.67	6.69	6.18	5.52771	5.18335	7.10664
A_21_P0001718		(NA)		0.56	1.58	0.78	0.52	0.84	5.2	4.57	4.85	4.0867	4.65091	5.66248
CUEDC2	CUE domain containing 2	protein coding	ENSG00000107874	0.44	-1.58	0.45	0.3	1.28	8.6	8.78	9.37	10.0061	10.4483	8.4217
ITGA3	integrin, alpha 3 (antigen CD49C, alpha 3 subunit of VLA-3 receptor)	protein coding	ENSG00000005884	-0.04	-1.58	0.49	0.32	0.07	8.03	7.68	9.77	10.4689	10.4242	8.88831
NCOR2	nuclear receptor corepressor 2	protein coding	ENSG00000196498	0.12	-1.58	0.52	0.34	0.2	7.65	7.45	13.19	13.8647	13.9858	12.2872
HINT2	histidine triad nucleotide binding protein 2	protein coding	ENSG00000137133	-0.32	-1.58	0.53	0.35	0.66	7.56	7.01	9.05	9.78241	9.46608	8.19786
IFT140	intraflagellar transport 140	protein coding	ENSG00000187535	0.21	-1.58	0.53	0.35	0.38	7.52	7.41	4.9	5.56302	5.76991	3.98203
ZNF469	zinc finger protein 469	protein coding	ENSG00000225614	0.06	-1.58	0.56	0.37	0.09	7.19	6.93	8.89	9.57815	9.6405	7.99464
CFH	complement factor H	protein coding	ENSG00000000971	0.73	-1.58	0.56	0.38	1.84	7.08	7.6	12.85	13.4509	14.1804	11.8734
HTATIP2	HIV-1 Tat interactive protein 2, 30kDa	protein coding	ENSG00000109854	-0.55	-1.58	0.62	0.41	1.12	6.51	5.86	9.25	10.0158	9.46076	8.4348
LOC100506606	uncharacterised LOC100506606	asRNA	ENSG00000257176	-1.73	-1.58	0.64	0.43	4.57	6.3	6.1	3.63	4.54304	2.81014	2.95936
PRKXP1	protein kinase, X-linked, pseudogene 1	pseudogene		-0.19	-1.58	0.68	0.45	0.26	6	5.53	6.94	7.65289	7.46028	6.07604
ADSSL1	adenylosuccinate synthase like 1	protein coding	ENSG00000185100	-1.01	-1.58	0.68	0.45	2.21	5.96	5.32	6.92	7.73567	6.72561	6.15437
AIG1	androgen-induced 1	protein coding	ENSG00000146416	1.23	-1.58	0.69	0.46	2.84	5.91	7.04	7.17	7.70632	8.93676	6.13128
DOCK6	dedicator of cytokinesis 6	protein coding	ENSG00000130158	0.33	-1.58	0.71	0.47	0.48	5.74	5.72	6.94	7.58531	7.91892	6.00855
IGFBP3	insulin-like growth factor binding protein 3	protein coding	ENSG00000146674	1.15	-1.58	0.72	0.48	2.42	5.63	6.61	10.29	10.8348	11.9823	9.25057
EHBP1	EH domain binding protein 1	protein coding	ENSG00000115504	0.45	-1.58	0.74	0.5	0.67	5.46	5.56	6.48	7.11698	7.57028	5.53894
A_22_P00005112		(NA)		-0.18	1.57	0.46	0.31	0.37	8.37	8.24	5.09	4.42714	4.24965	5.99836
GABPA	GA binding protein transcription factor, alpha subunit 60kDa	protein coding	ENSG00000154727	1.43	1.57	0.51	0.34	4.78	7.67	7.24	6.84	5.97209	7.40503	7.54205
ZNF318	zinc finger protein 318	protein coding	ENSG00000171467	0.33	1.57	0.58	0.39	0.6	6.83	6.27	7.16	6.43682	6.76424	8.00578
ZNF267	zinc finger protein 267	protein coding	ENSG00000185947	-0.3	1.57	0.61	0.41	0.51	6.58	6.55	5.7	5.04957	4.74863	6.61624
A_24_P383598		(NA)		0.4	1.57	0.61	0.41	0.74	6.56	5.97	5.59	4.85692	5.26087	6.42808
A_21_P0011522		(NA)		-0.22	1.57	0.65	0.43	0.32	6.22	6.1	7.67	7.01708	6.79482	8.58425
ENSG00000261662		lncRNA	ENSG00000261662	0.07	1.57	0.7	0.47	0.08	5.75	5.36	4.26	3.56478	3.63585	5.13179
LINC01002	lincRNA 1002	lincRNA		-1.57	-1.57	0.45	0.3	5.96	8.48	8.17	9.45	10.3373	8.76681	8.76526
TRADD	TNFRSF1A-associated via death domain	protein coding	ENSG00000102871	0.03	-1.57	0.47	0.31	0.06	8.25	7.97	10.46	11.1442	11.1791	9.57133
STK11	serine/threonine kinase 11	protein coding	ENSG00000118046	-0.54	-1.57	0.47	0.32	1.56	8.18	7.52	8.15	8.904	8.36388	7.33341
RSPRY1	ring finger and SPRY domain containing 1	protein coding	ENSG00000159579	-0.19	-1.57	0.58	0.39	0.3	6.87	6.4	9.84	10.5472	10.356	8.97523
Hs.728771		(NA)		-0.44	-1.57	0.65	0.43	0.77	6.18	5.58	7.03	7.77247	7.33079	6.2067
ORAI3	ORAI calcium release-activated calcium modulator 3	protein coding	ENSG00000175938	0.03	-1.57	0.68	0.45	0.04	5.92	5.62	5.74	6.4261	6.46081	4.85649
CEP78	centrosomal protein 78kDa	protein coding	ENSG00000148019	-0.35	-1.57	0.72	0.48	0.49	5.62	5.06	5.53	6.2629	5.91458	4.69136
ALDH16A1	aldehyde dehydrogenase 16 family, member A1	protein coding	ENSG00000161618	0.39	-1.57	0.75	0.5	0.55	5.42	5.45	6.65	7.28307	7.67693	5.71511
PRKCA	protein kinase C, alpha	protein coding	ENSG00000154229	1.19	-1.57	0.79	0.52	2.27	5.13	6.11	8.09	8.62332	9.81037	7.05453
RPS6KB1	ribosomal protein S6 kinase, 70kDa, polypeptide 1	protein coding	ENSG00000108443	0.64	1.56	0.4	0.27	2.48	9.27	8.58	7.13	6.37023	7.0127	7.92868
CDADC1	cytidine and dCMP deaminase domain containing 1	protein coding	ENSG00000102543	-0.01	1.56	0.47	0.31	0.02	8.21	7.91	6.78	6.10171	6.08762	7.66028
GOLT1B	golgi transport 1B	protein coding	ENSG00000111711	1.08	1.56	0.52	0.34	3.43	7.58	6.95	7.87	7.0528	8.13379	8.6162
STK17B	serine/threonine kinase 17b	protein coding	ENSG00000081320	-0.23	1.56	0.53	0.36	0.43	7.37	7.29	7.98	7.32715	7.09329	8.88775
ZBED6	zinc finger, BED-type containing 6	protein coding	ENSG00000257315	0.75	1.56	0.6	0.4	1.78	6.67	6	6.21	5.42854	6.18235	6.99345
NANOS1	nanos homolog 1 (Drosophila)	protein coding	ENSG00000188613	1.53	1.56	0.62	0.42	4.11	6.41	6.05	7.62	6.74563	8.27182	8.30856
FXR2	fragile X mental retardation, autosomal homolog 2	protein coding	ENSG00000129245	-1.07	1.56	0.62	0.42	2.68	6.41	7.37	6.7	6.15273	5.08465	7.71222
RRNAD1	ribosomal RNA adenine dimethylase domain containing 1	protein coding	ENSG00000143303	-0.82	-1.56	0.45	0.3	2.88	8.41	7.72	8.17	8.95381	8.13121	7.39479
FNBP1	formin binding protein 1	protein coding		0.02	-1.56	0.48	0.32	0.04	8.02	7.73	9.86	10.5388	10.5627	8.98333
TFCP2	transcription factor CP2	protein coding	ENSG00000135457	-0.09	-1.56	0.48	0.32	0.15	7.99	7.6	7.07	7.76634	7.67803	6.20443
HOOK3	hook microtubule-tethering protein 3	protein coding	ENSG00000168172	-0.12	-1.56	0.51	0.34	0.19	7.6	7.19	7.63	8.32405	8.2081	6.76101
MGLL	monoglyceride lipase	protein coding	ENSG00000074416	0.4	-1.56	0.52	0.35	0.89	7.46	7.57	9.81	10.444	10.8395	8.8884
KANK1	KN motif and ankyrin repeat domains 1	protein coding	ENSG00000107104	0.17	-1.56	0.53	0.35	0.3	7.45	7.31	8.95	9.61254	9.78515	8.05289
RPTOR	regulatory associated protein of MTOR, complex 1	protein coding	ENSG00000141564	-0.09	-1.56	0.53	0.35	0.14	7.45	7.06	8.94	9.63834	9.54812	8.07668
TRIM46	tripartite motif containing 46	protein coding	ENSG00000163462	-0.62	-1.56	0.58	0.39	1.43	6.84	6.17	6.93	7.68946	7.06746	6.13316
AP1S3	adaptor-related protein complex 1, sigma 3 subunit	protein coding	ENSG00000152056	-0.35	-1.56	0.61	0.41	0.62	6.52	5.95	6.71	7.43882	7.0843	5.87402
Hs.413238		(NA)		-1.3	-1.56	0.66	0.44	3.17	6.05	5.53	5.15	5.99024	4.69015	4.43186
NOTCH3	notch 3	protein coding	ENSG00000074181	0.15	-1.56	0.7	0.46	0.19	5.76	5.56	9.18	9.84524	9.99671	8.28583
Hs.734189		(NA)		-1.19	-1.56	0.77	0.52	2.32	5.17	4.6	5.97	6.80014	5.61172	5.24491
Hs.519075		(NA)		-0.91	-1.56	0.78	0.52	1.62	5.15	4.51	4.77	5.56074	4.64859	4.00367
PSPC1	paraspeckle component 1	protein coding	ENSG00000121390	-0.52	1.55	0.47	0.31	1.49	8.15	8.44	8.12	7.50528	6.98839	9.05435
ZBTB1	zinc finger and BTB domain containing 1	protein coding	ENSG00000126804	0.98	1.55	0.51	0.34	3.1	7.64	6.98	6.49	5.68417	6.6647	7.23807
ZNF266	zinc finger protein 266	protein coding	ENSG00000174652	0.18	1.55	0.55	0.37	0.31	7.07	6.6	6.76	6.05662	6.24002	7.60586
MIATNB	MIAT neighbor (non-protein coding)	lncRNA		0.78	1.55	0.56	0.37	2.04	7.03	6.35	5.45	4.67282	5.44929	6.22018
TSPAN13	tetraspanin 13	protein coding	ENSG00000106537	-0.27	1.55	0.58	0.39	0.47	6.8	6.74	6.93	6.28496	6.01521	7.83675
E2F6	E2F transcription factor 6	protein coding	ENSG00000169016	-0.83	1.55	0.61	0.41	1.96	6.5	7.14	9.34	8.76222	7.93696	10.3115
A_21_P0011343		(NA)		0.11	1.55	0.61	0.41	0.15	6.48	6.07	6.85	6.15684	6.26703	7.70682
PITHD1	PITH (C-terminal proteasome-interacting domain of thioredoxin-like) domain containing 1	protein coding	ENSG00000057757	0.05	1.55	0.65	0.43	0.06	6.16	5.79	6.17	5.4874	5.54147	7.04052
BTN2A1	butyrophilin, subfamily 2, member A1	protein coding	ENSG00000112763	-0.82	1.55	0.67	0.45	1.69	5.95	6.53	8.26	7.6814	6.86587	9.23546
KHDC1	KH homology domain containing 1	protein coding	ENSG00000135314	-0.25	1.55	0.7	0.47	0.33	5.7	5.59	4.48	3.83777	3.58887	5.3872
PAFAH1B1	platelet-activating factor acetylhydrolase 1b, regulatory subunit 1 (45kDa)	protein coding	ENSG00000007168	-0.6	-1.55	0.43	0.29	2.01	8.63	7.96	10.07	10.8245	10.2265	9.27923
DPP8	dipeptidyl-peptidase 8	protein coding	ENSG00000074603	-0.18	-1.55	0.5	0.33	0.33	7.78	7.32	9.39	10.093	9.91682	8.54492
COL4A2	collagen, type IV, alpha 2	protein coding	ENSG00000134871	0.49	-1.55	0.5	0.33	1.24	7.71	7.95	13.88	14.4987	14.9841	12.9472
SNAI2	snail family zinc finger 2	protein coding	ENSG00000019549	0.78	-1.55	0.51	0.34	2.3	7.57	8.2	6.97	7.54378	8.32292	5.99834
TECPR2	tectonin beta-propeller repeat containing 2	protein coding	ENSG00000196663	-0.74	-1.55	0.53	0.35	2.03	7.34	6.65	6.4	7.16782	6.43071	5.62119
AGTRAP	angiotensin II receptor-associated protein	protein coding	ENSG00000177674	-0.93	-1.55	0.6	0.4	2.35	6.61	5.94	6.81	7.60371	6.67253	6.04996
MTERF4	mitochondrial transcription termination factor 4	protein coding	ENSG00000122085	-0.27	-1.55	0.6	0.4	0.45	6.59	6.07	7.08	7.7905	7.51903	6.24441
PTGR1	prostaglandin reductase 1	protein coding	ENSG00000106853	0.38	-1.55	0.61	0.41	0.68	6.5	6.56	9.2	9.82661	10.2048	8.275
XRCC4	X-ray repair complementing defective repair in Chinese hamster cells 4	protein coding	ENSG00000152422	0.17	-1.55	0.61	0.41	0.24	6.48	6.31	5.36	6.01328	6.18034	4.46115
FERMT1	fermitin family member 1	protein coding	ENSG00000101311	-1.34	-1.55	0.66	0.44	3.28	5.98	5.5	6.55	7.39485	6.05443	5.84824
SYNE4	spectrin repeat containing, nuclear envelope family member 4	protein coding	ENSG00000181392	-1.23	-1.55	0.7	0.46	2.79	5.73	5.19	4.76	5.5891	4.35691	4.04083
MT1HL1	metallothionein 1H-like 1	protein coding	ENSG00000244020	-0.78	-1.55	0.71	0.47	1.48	5.65	4.99	14.1	14.8709	14.0956	13.3205
TGFBR3	transforming growth factor, beta receptor III	protein coding	ENSG00000069702	-0.06	-1.55	0.79	0.53	0.05	5	4.62	3.43	4.11573	4.05886	2.57025
RNF44	ring finger protein 44	protein coding	ENSG00000146083	0.45	1.54	0.49	0.33	1.15	7.8	7.18	7.87	7.13977	7.59026	8.683
CSNK2A2	casein kinase 2, alpha prime polypeptide	protein coding	ENSG00000070770	-0.28	1.54	0.49	0.33	0.62	7.79	7.78	8.28	7.64351	7.35851	9.18344
KMT2E-AS1	KMT2E antisense RNA 1 (head to head)	asRNA		-0.72	1.54	0.62	0.41	1.6	6.34	6.83	8.1	7.51392	6.78975	9.04988
SPANXN5	SPANX family, member N5	protein coding	ENSG00000204363	-0.93	1.54	0.79	0.53	1.63	5	5.66	3.47	2.90701	1.9722	4.44999
S100A10	S100 calcium binding protein A10	protein coding	ENSG00000197747	0.08	-1.54	0.4	0.27	0.16	9.08	8.86	13.46	14.1275	14.2044	12.5866
DAK	dihydroxyacetone kinase 2 homolog (S. cerevisiae)	protein coding	ENSG00000149476	-0.19	-1.54	0.41	0.28	0.46	8.96	8.49	9.78	10.4802	10.2907	8.93536
RPAP2	RNA polymerase II associated protein 2	protein coding	ENSG00000122484	-0.12	-1.54	0.42	0.28	0.25	8.87	8.45	5.86	6.546	6.42776	5.00409
Hs.351335		(NA)		0.52	-1.54	0.5	0.33	1.38	7.68	7.97	6.5	7.10584	7.62758	5.56699
TFDP2	transcription factor Dp-2 (E2F dimerization partner 2)	protein coding	ENSG00000114126	-0.14	-1.54	0.55	0.36	0.23	7.14	6.71	7.24	7.92675	7.78527	6.38708
CLSTN3	calsyntenin 3	protein coding	ENSG00000139182	-0.34	-1.54	0.58	0.39	0.62	6.72	6.15	8.12	8.83208	8.49382	7.2944
RGS19	regulator of G-protein signaling 19	protein coding	ENSG00000171700	-0.09	-1.54	0.61	0.4	0.12	6.47	6.07	7.55	8.22947	8.13928	6.69369
METTL20	methyltransferase like 20	protein coding	ENSG00000139160	-0.45	-1.54	0.61	0.41	0.86	6.42	5.8	3.61	4.33546	3.8812	2.7966
CDNF	cerebral dopamine neurotrophic factor	protein coding	ENSG00000185267	-1.12	-1.54	0.78	0.52	2.15	5.1	4.51	3.47	4.28218	3.15793	2.74359
ARL9	ADP-ribosylation factor-like 9	protein coding	ENSG00000196503	-0.43	-1.54	0.78	0.52	0.58	5.08	4.49	4.94	5.66334	5.23692	4.1276
SNRPA1	small nuclear ribonucleoprotein polypeptide A'	protein coding	ENSG00000131876	0.18	1.53	0.41	0.28	0.43	8.86	8.4	8.78	8.08537	8.26447	9.61409
RPIA	ribose 5-phosphate isomerase A	protein coding	ENSG00000153574	0.25	1.53	0.49	0.33	0.54	7.79	7.27	8.7	8.00141	8.25446	9.52811
MTHFD2	methylenetetrahydrofolate dehydrogenase (NADP+ dependent) 2, methenyltetrahydrofolate cyclohydrolase	protein coding	ENSG00000065911	-0.05	1.53	0.51	0.34	0.07	7.45	7.18	10.46	9.80306	9.75656	11.3281
A_21_P0014749		(NA)		-1.06	1.53	0.64	0.43	2.53	6.09	7.04	6.62	6.08907	5.03054	7.61559
SCARNA7	small Cajal body-specific RNA 7	other ncRNA	ENSG00000238741	0.34	1.53	0.66	0.44	0.53	5.92	5.35	4.66	3.94689	4.28661	5.47581
IBA57	IBA57, iron-sulfur cluster assembly homolog (S. cerevisiae)	protein coding	ENSG00000181873	0.3	1.53	0.67	0.45	0.45	5.84	5.3	5.64	4.92875	5.23349	6.45848
CSNK2A1	casein kinase 2, alpha 1 polypeptide	protein coding	ENSG00000101266	-0.53	-1.53	0.42	0.28	1.78	8.72	8.06	8.26	8.99314	8.45836	7.46231
TMEM134	transmembrane protein 134	protein coding	ENSG00000172663	-0.3	-1.53	0.44	0.29	0.79	8.48	7.93	8.16	8.87187	8.56795	7.34149
TMEM175	transmembrane protein 175	protein coding	ENSG00000127419	-0.07	-1.53	0.45	0.3	0.12	8.26	7.89	9.17	9.84305	9.77629	8.31632
NDUFAF3	NADH dehydrogenase (ubiquinone) complex I, assembly factor 3	protein coding	ENSG00000178057	0.36	-1.53	0.5	0.33	0.82	7.64	7.72	12.38	13.011	13.3692	11.4774
HOOK2	hook microtubule-tethering protein 2	protein coding	ENSG00000095066	-0.4	-1.53	0.51	0.34	0.92	7.46	6.86	6.3	7.01673	6.62012	5.49153
TRIQK	triple QxxK/R motif containing	protein coding	ENSG00000205133	0.67	-1.53	0.52	0.35	1.81	7.38	7.85	6.06	6.64431	7.30964	5.1121
UROS	uroporphyrinogen III synthase	protein coding	ENSG00000188690	0.34	-1.53	0.53	0.35	0.7	7.24	7.28	7.49	8.11934	8.4576	6.59422
IFT43	intraflagellar transport 43	protein coding	ENSG00000119650	0.53	-1.53	0.54	0.36	1.27	7.2	7.48	8.67	9.27844	9.80467	7.74853
RBM5	RNA binding motif protein 5	protein coding	ENSG00000003756	-0.01	-1.53	0.55	0.36	0.01	7.08	6.76	10.6	11.2716	11.266	9.74202
RUFY1	RUN and FYVE domain containing 1	protein coding	ENSG00000176783	0.3	-1.53	0.55	0.37	0.58	7.06	7.06	9.95	10.5766	10.8789	9.04796
TMEM63A	transmembrane protein 63A	protein coding	ENSG00000196187	0.03	-1.53	0.71	0.48	0.03	5.52	5.21	4.33	4.99334	5.02576	3.46526
ENSG00000254682		asRNA	ENSG00000254682	-0.31	1.52	0.44	0.29	0.79	8.46	8.49	6.25	5.61907	5.31402	7.14292
C12orf29	chromosome 12 open reading frame 29	protein coding	ENSG00000133641	-0.02	1.52	0.44	0.3	0.03	8.39	8.09	7.25	6.58604	6.57064	8.10641
Hs.153944		(NA)		-0.11	1.52	0.51	0.34	0.17	7.48	7.27	6.84	6.18476	6.07961	7.70131
Hs.532399		(NA)		-0.13	1.52	0.51	0.34	0.21	7.44	7.25	5.97	5.32174	5.19533	6.84519
SIRPB1	signal-regulatory protein beta 1	protein coding	ENSG00000101307	-0.04	1.52	0.52	0.35	0.06	7.39	7.11	7.35	6.68918	6.65158	8.21321
OAT	ornithine aminotransferase	protein coding	ENSG00000065154	0.99	1.52	0.53	0.35	2.99	7.27	6.62	10.48	9.69168	10.6785	11.212
RSBN1	round spermatid basic protein 1	protein coding	ENSG00000081019	-0.22	1.52	0.59	0.39	0.35	6.62	6.51	7.36	6.72221	6.50709	8.24618
SNORA57	small nucleolar RNA, H/ACA box 57	other ncRNA	ENSG00000206597	0.48	1.52	0.59	0.39	0.99	6.6	5.97	9	8.27366	8.75424	9.79017
MCM4	minichromosome maintenance complex component 4	protein coding	ENSG00000104738	-0.32	1.52	0.63	0.42	0.51	6.18	6.17	7.31	6.68179	6.36624	8.19922
SNORD35A	small nucleolar RNA, C/D box 35A	other ncRNA	ENSG00000200259	0.07	1.52	0.68	0.45	0.08	5.75	5.36	5.25	4.57614	4.64831	6.09223
AFP	alpha-fetoprotein	protein coding	ENSG00000081051	0.15	1.52	0.68	0.46	0.18	5.74	5.3	5.88	5.19738	5.34343	6.72215
A_22_P00007212		(NA)		-0.28	1.52	0.69	0.46	0.39	5.7	5.63	3.49	2.85936	2.58288	4.3774
KCNJ8	potassium channel, inwardly rectifying subfamily J, member 8	protein coding	ENSG00000121361	0.76	1.52	0.7	0.47	1.47	5.61	4.95	4.35	3.5879	4.35139	5.10905
SUSD1	sushi domain containing 1	protein coding	ENSG00000106868	0.39	-1.52	0.48	0.32	1	7.91	8.04	8	8.62159	9.01501	7.09838
NSG1	neuron specific gene family member 1	protein coding	ENSG00000168824	0.25	-1.52	0.48	0.32	0.53	7.85	7.8	9.57	10.2011	10.4466	8.67946
CYB5D2	cytochrome b5 domain containing 2	protein coding	ENSG00000167740	0.46	-1.52	0.59	0.39	0.95	6.63	6.81	6.15	6.76119	7.22601	5.24071
C6orf57	chromosome 6 open reading frame 57	protein coding	ENSG00000154079	-0.43	-1.52	0.6	0.4	0.82	6.47	5.86	6.84	7.55669	7.12885	6.03336
A_22_P00008116		(NA)		-0.03	-1.52	0.65	0.43	0.03	6.02	5.67	5.16	5.82893	5.80358	4.312
KCNIP3	Kv channel interacting protein 3, calsenilin	protein coding	ENSG00000115041	0.72	-1.52	0.76	0.51	1.21	5.15	5.56	9.43	10.0037	10.7217	8.4836
IFITM3	interferon induced transmembrane protein 3	protein coding	ENSG00000142089	-0.23	-1.52	0.77	0.51	0.27	5.08	4.59	14.77	15.4691	15.2384	13.9476
TRIM11	tripartite motif containing 11	protein coding	ENSG00000154370	-0.44	1.51	0.48	0.32	1.14	7.87	8.06	7.7	7.09598	6.66086	8.61046
SLC46A1	solute carrier family 46 (folate transporter), member 1	protein coding	ENSG00000076351	0.15	1.51	0.49	0.32	0.28	7.76	7.32	6.54	5.85611	6.00562	7.36802
RAD51C	RAD51 paralog C	protein coding	ENSG00000108384	0.19	1.51	0.51	0.34	0.35	7.39	6.91	8.22	7.54054	7.73092	9.05015
GTF2B	general transcription factor IIB	protein coding	ENSG00000137947	0.61	1.51	0.54	0.36	1.54	7.14	6.47	7.43	6.69461	7.30172	8.20938
TAF1A	TATA box binding protein (TBP)-associated factor, RNA polymerase I, A, 48kDa	protein coding	ENSG00000143498	-0.38	1.51	0.64	0.43	0.64	6.07	6.13	5.66	5.04551	4.66732	6.55223
EFCAB7	EF-hand calcium binding domain 7	protein coding		-0.72	1.51	0.65	0.44	1.5	5.94	6.43	7.31	6.74155	6.01837	8.25059
KLHL11	kelch-like family member 11	protein coding	ENSG00000178502	-1.37	1.51	0.73	0.49	3.01	5.33	6.67	6.5	6.01344	4.64053	7.52757
YAP1	Yes-associated protein 1	protein coding	ENSG00000137693	-0.33	-1.51	0.39	0.26	1.04	9.1	8.53	8.1	8.79997	8.46574	7.29416
GAK	cyclin G associated kinase	protein coding	ENSG00000178950	-0.52	-1.51	0.41	0.27	1.8	8.81	8.15	8.66	9.38792	8.86568	7.88085
SUMF2	sulfatase modifying factor 2	protein coding	ENSG00000129103	-0.15	-1.51	0.41	0.28	0.33	8.8	8.36	7.76	8.44138	8.29438	6.9334
COPS6	COP9 signalosome subunit 6	protein coding	ENSG00000168090	-0.14	-1.51	0.52	0.34	0.24	7.34	6.9	11.35	12.0245	11.8828	10.5176
FAM69B	family with sequence similarity 69, member B	protein coding	ENSG00000165716	1.15	-1.51	0.52	0.35	3.68	7.33	8.54	8.13	8.64373	9.79381	7.13668
DCBLD2	discoidin, CUB and LCCL domain containing 2	protein coding	ENSG00000057019	-0.21	-1.51	0.52	0.35	0.39	7.31	6.82	12.04	12.7233	12.5149	11.2119
BAIAP2-AS1	BAIAP2 antisense RNA 1 (head to head)	lincRNA	ENSG00000226137	-0.09	-1.51	0.54	0.36	0.14	7.03	6.63	7.61	8.27755	8.1836	6.76922
RBBP7	retinoblastoma binding protein 7	protein coding	ENSG00000102054	0.47	-1.51	0.55	0.37	1.06	6.97	7.18	10.36	10.9606	11.4342	9.45452
KANSL1	KAT8 regulatory NSL complex subunit 1	protein coding	ENSG00000120071	-0.92	-1.51	0.56	0.37	2.52	6.86	6.2	8.47	9.24413	8.328	7.7345
TSEN2	TSEN2 tRNA splicing endonuclease subunit	protein coding	ENSG00000154743	0.07	-1.51	0.59	0.39	0.09	6.56	6.3	6.37	7.01677	7.08287	5.51154
MPI	mannose phosphate isomerase	protein coding	ENSG00000178802	0.22	-1.51	0.61	0.41	0.33	6.32	6.21	8.22	8.85094	9.06825	7.34373
LOC100506844	uncharacterised LOC100506844	lncRNA		-0.03	-1.51	0.62	0.41	0.03	6.27	5.92	8.02	8.68592	8.65797	7.17165
GTF2IRD2B	GTF2I repeat domain containing 2B	protein coding	ENSG00000174428	-1	-1.51	0.64	0.43	2.39	6.09	5.45	4.22	5.01058	4.00819	3.49814
BCAS4	breast carcinoma amplified sequence 4	protein coding	ENSG00000124243	0.06	-1.51	0.64	0.42	0.07	6.08	5.8	4.95	5.59941	5.65602	4.09315
A_33_P3360204		(NA)		-0.67	1.5	0.52	0.34	1.87	7.32	7.82	6.01	5.43823	4.76389	6.93465
TM4SF1	transmembrane 4 L six family member 1	protein coding	ENSG00000169908	0.81	1.5	0.6	0.4	1.94	6.36	5.69	12.84	12.0787	12.8895	13.5805
RSPH3	radial spoke 3 homolog (Chlamydomonas)	protein coding	ENSG00000130363	-0.74	-1.5	0.49	0.33	2.24	7.6	6.91	7.25	8.00217	7.2625	6.50055
ZBTB8OS	zinc finger and BTB domain containing 8 opposite strand	protein coding	ENSG00000176261	-0.33	-1.5	0.5	0.33	0.75	7.59	7.02	8.15	8.85208	8.52046	7.34959
CMSS1	cms1 ribosomal small subunit homolog (yeast)	protein coding	ENSG00000184220	0.33	-1.5	0.52	0.35	0.69	7.23	7.27	8.85	9.47001	9.79991	7.96847
COPZ2	coatomer protein complex, subunit zeta 2	protein coding	ENSG00000005243	0.39	-1.5	0.53	0.35	0.86	7.18	7.29	9.22	9.82389	10.2142	8.32522
SRPX	sushi-repeat containing protein, X-linked	protein coding	ENSG00000101955	-0.02	-1.5	0.55	0.36	0.02	6.95	6.62	9.48	10.1351	10.1175	8.63975
NAV1	neuron navigator 1	protein coding	ENSG00000134369	-0.3	-1.5	0.57	0.38	0.56	6.76	6.21	9.28	9.97107	9.66966	8.46954
DET1	de-etiolated homolog 1 (Arabidopsis)	protein coding	ENSG00000140543	-0.18	-1.5	0.58	0.39	0.28	6.56	6.09	6.81	7.49289	7.31117	5.99478
C11orf1	chromosome 11 open reading frame 1	protein coding	ENSG00000137720	-0.91	-1.5	0.63	0.42	2.13	6.11	5.45	6.54	7.31247	6.40539	5.81147
BBIP1	BBSome interacting protein 1	protein coding	ENSG00000214413	0.49	-1.5	0.67	0.45	0.84	5.75	5.92	7.25	7.84857	8.33444	6.35196
FAM86DP	family with sequence similarity 86, member D, pseudogene	pseudogene	ENSG00000244026	-0.96	-1.5	0.67	0.45	2.11	5.73	5.1	5.23	6.00432	5.04501	4.50718
ACOT11	acyl-CoA thioesterase 11	protein coding	ENSG00000162390	-0.29	-1.5	0.7	0.46	0.41	5.55	5.01	6.39	7.08109	6.78887	5.5815
KDM1A	lysine (K)-specific demethylase 1A	protein coding	ENSG00000004487	0.66	-1.5	0.77	0.51	1.05	5.01	5.35	5.16	5.73448	6.39284	4.23142
ART4	ADP-ribosyltransferase 4 (Dombrock blood group)	protein coding	ENSG00000111339	0.57	-1.5	0.77	0.51	0.86	5	5.23	4.74	5.32611	5.89143	3.82906
