# Supplementary material for: Long non‐coding RNAs influence the transcriptome in pulmonary arterial hypertension: the role of PAXIP1‐AS1
Source: J Pathol. 2019 Jan 16;247(3):357–70. doi: 10.1002/path.5195 (PMC6900182; doi:10.1002/path.5195)
Supplement: Supplementary file 17 — Table S7. PAXIP1‐AS1 knock‐down: list of genes from top regulated pathways [file PATH-247-357-s016.xlsx]

## Sheet: Top 10 pathways AS1 knock-down
Table S7. PAXIP1-AS1 knockdown: list of genes from the top regulated pathways
GENE_LABEL	GENE_NAME	Related pathways	Coefficients (LFC)	Significance (-log P)
HSPA1A	heat shock 70kDa protein 1A	Spliceosome	2.3	9.48
PRPF6	pre-mRNA processing factor 6	Spliceosome	-2.03	8.98
HSPA1B	heat shock 70kDa protein 1B	Spliceosome	2.15	8.89
SNRPA1	small nuclear ribonucleoprotein polypeptide A'	Spliceosome	1.53	8.86
SF3B1	splicing factor 3b. subunit 1. 155kDa	Spliceosome	1.9	8.43
CTNNBL1	catenin. beta like 1	Spliceosome	-1.3	8.38
BUD31	BUD31 homolog (S. cerevisiae)	Spliceosome	1.36	8.38
CDC5L	cell division cycle 5-like	Spliceosome	1.87	8.27
PRPF40A	PRP40 pre-mRNA processing factor 40 homolog A (S. cerevisiae)	Spliceosome	-1.75	8.18
SLU7	SLU7 splicing factor homolog (S. cerevisiae)	Spliceosome	1.68	8.11
EIF2AK3	eukaryotic translation initiation factor 2-alpha kinase 3	Protein processing in endoplasmic reticulum	2.64	9.98
EDEM1	ER degradation enhancer. mannosidase alpha-like 1	Protein processing in endoplasmic reticulum	1.99	9.66
MAP3K5	mitogen-activated protein kinase kinase kinase 5	Protein processing in endoplasmic reticulum	-1.93	9.64
HSPA1A	heat shock 70kDa protein 1A	Protein processing in endoplasmic reticulum	2.3	9.48
CUL1	cullin 1	Protein processing in endoplasmic reticulum	-2.19	9.3
HSPA1B	heat shock 70kDa protein 1B	Protein processing in endoplasmic reticulum	2.15	8.89
UFD1L	ubiquitin fusion degradation 1 like (yeast)	Protein processing in endoplasmic reticulum	1.4	8.74
SAR1A	secretion associated. Ras related GTPase 1A	Protein processing in endoplasmic reticulum	1.35	8.74
DNAJB12	DnaJ (Hsp40) homolog. subfamily B. member 12	Protein processing in endoplasmic reticulum	-1.42	8.74
UBE4B	ubiquitination factor E4B	Protein processing in endoplasmic reticulum	-1.81	8.71
PXN	paxillin	Focal adhesion	-1.71	10.54
RAC2	ras-related C3 botulinum toxin substrate 2 (rho family. small GTP binding protein Rac2)	Focal adhesion	-1.97	10.25
ARHGAP35	Rho GTPase activating protein 35	Focal adhesion	-1.66	9.22
LAMA3	laminin. alpha 3	Focal adhesion	-3.52	9.09
SHC4	SHC (Src homology 2 domain containing) family. member 4	Focal adhesion	-2.32	8.16
PELO	pelota homolog (Drosophila)	Focal adhesion	1.28	8.05
ITGA3	integrin. alpha 3 (antigen CD49C. alpha 3 subunit of VLA-3 receptor)	Focal adhesion	-1.58	8.03
COL4A2	collagen. type IV. alpha 2	Focal adhesion	-1.55	7.71
PIK3R2	phosphoinositide-3-kinase. regulatory subunit 2 (beta)	Focal adhesion	-2.14	7.61
PAK1	p21 protein (Cdc42/Rac)-activated kinase 1	Focal adhesion	-1.26	7.51
C5	complement component 5	Systemic lupus erythematosus	-3.23	9.49
HIST1H2BJ	histone cluster 1. H2bj	Systemic lupus erythematosus	1.9	8.11
HIST1H2BG	histone cluster 1. H2bg	Systemic lupus erythematosus	1.91	7.98
HIST1H2BK	histone cluster 1. H2bk	Systemic lupus erythematosus	1.65	7.94
HIST1H2AE	histone cluster 1. H2ae	Systemic lupus erythematosus	2.03	7.85
HIST1H2BL	histone cluster 1. H2bl	Systemic lupus erythematosus	1.42	7.84
HIST1H2BB	histone cluster 1. H2bb	Systemic lupus erythematosus	1.65	7.83
HIST1H2BO	histone cluster 1. H2bo	Systemic lupus erythematosus	1.46	7.77
HIST1H2BH	histone cluster 1. H2bh	Systemic lupus erythematosus	1.44	7.74
HIST1H2AD	histone cluster 1. H2ad	Systemic lupus erythematosus	2.13	7.69
PSMD14	proteasome (prosome. macropain) 26S subunit. non-ATPase. 14	Proteasome	-1.81	8.69
POMP	proteasome maturation protein	Proteasome	1.48	7.68
PSMD11	proteasome (prosome. macropain) 26S subunit. non-ATPase. 11	Proteasome	1.24	7.59
PSMB2	proteasome (prosome. macropain) subunit. beta type. 2	Proteasome	1.16	7.53
PSMC6	proteasome (prosome. macropain) 26S subunit. ATPase. 6	Proteasome	1.14	6.88
PSMB7	proteasome (prosome. macropain) subunit. beta type. 7	Proteasome	1.1	6.85
PSMD12	proteasome (prosome. macropain) 26S subunit. non-ATPase. 12	Proteasome	1.48	6.51
PSMD13	proteasome (prosome. macropain) 26S subunit. non-ATPase. 13	Proteasome	1.13	6.23
PSMA3	proteasome (prosome. macropain) subunit. alpha type. 3	Proteasome	0.98	6.13
PSMD3	proteasome (prosome. macropain) 26S subunit. non-ATPase. 3	Proteasome	1.03	6
LAMA3	laminin. alpha 3	ECM-receptor interaction	-3.52	9.09
PELO	pelota homolog (Drosophila)	ECM-receptor interaction	1.28	8.05
ITGA3	integrin. alpha 3 (antigen CD49C. alpha 3 subunit of VLA-3 receptor)	ECM-receptor interaction	-1.58	8.03
COL4A2	collagen. type IV. alpha 2	ECM-receptor interaction	-1.55	7.71
HSPG2	heparan sulphate proteoglycan 2	ECM-receptor interaction	-1.82	7.2
ITGA6	integrin. alpha 6	ECM-receptor interaction	-2.34	6.87
LAMA1	laminin. alpha 1	ECM-receptor interaction	1.77	6.56
ITGB1	integrin. beta 1 (fibronectin receptor. beta polypeptide. antigen CD29 includes MDF2. MSK12)	ECM-receptor interaction	-1.17	6.37
AGRN	agrin	ECM-receptor interaction	-1.98	6.22
ITGB7	integrin. beta 7	ECM-receptor interaction	-1.87	5.71
ABLIM3	actin binding LIM protein family. member 3	Axon guidance	-3.09	11.86
RAC2	ras-related C3 botulinum toxin substrate 2 (rho family. small GTP binding protein Rac2)	Axon guidance	-1.97	10.25
SEMA3B	sema domain. immunoglobulin domain (Ig). short basic domain. secreted. (semaphorin) 3B	Axon guidance	-2.45	7.97
PAK1	p21 protein (Cdc42/Rac)-activated kinase 1	Axon guidance	-1.26	7.51
GNAI3	guanine nucleotide binding protein (G protein). alpha inhibiting activity polypeptide 3	Axon guidance	2.09	7.45
SEMA3D	sema domain. immunoglobulin domain (Ig). short basic domain. secreted. (semaphorin) 3D	Axon guidance	2.68	7.42
NTNG2	netrin G2	Axon guidance	-2.94	7.19
SEMA5A	sema domain. seven thrombospondin repeats (type 1 and type 1-like). transmembrane domain (TM) and short cytoplasmic domain. (semaphorin) 5A	Axon guidance	-2.03	6.46
ITGB1	integrin. beta 1 (fibronectin receptor. beta polypeptide. antigen CD29 includes MDF2. MSK12)	Axon guidance	-1.17	6.37
PAK2	p21 protein (Cdc42/Rac)-activated kinase 2	Axon guidance	-2.16	6.36
PYGL	phosphorylase. glycogen. liver	Starch and sucrose metabolism	-1.82	8.54
PGM2L1	phosphoglucomutase 2-like 1	Starch and sucrose metabolism	-2.45	7.54
GAA	glucosidase. alpha; acid	Starch and sucrose metabolism	-1.18	7.07
PGM1	phosphoglucomutase 1	Starch and sucrose metabolism	-1.48	6.93
AMY1C	amylase. alpha 1C (salivary)	Starch and sucrose metabolism	-1.73	6.2
GPI	glucose-6-phosphate isomerase	Starch and sucrose metabolism	-1.19	5.36
G6PC3	glucose 6 phosphatase. catalytic. 3	Starch and sucrose metabolism	-0.81	3.91
GYS1	glycogen synthase 1 (muscle)	Starch and sucrose metabolism	-1.25	3.86
UGP2	UDP-glucose pyrophosphorylase 2	Starch and sucrose metabolism	-0.59	2.89
AGL	amylo-alpha-1. 6-glucosidase. 4-alpha-glucanotransferase	Starch and sucrose metabolism	-0.58	2.62
PXN	paxillin	Proteoglycans in cancer	-1.71	10.54
ANK1	ankyrin 1. erythrocytic	Proteoglycans in cancer	-3.16	9.63
RPS6KB1	ribosomal protein S6 kinase. 70kDa. polypeptide 1	Proteoglycans in cancer	1.56	9.27
TIAM1	T-cell lymphoma invasion and metastasis 1	Proteoglycans in cancer	-2.27	9.07
RRAS	related RAS viral (r-ras) oncogene homolog	Proteoglycans in cancer	-1.64	8.71
FZD4	frizzled class receptor 4	Proteoglycans in cancer	2.01	8.04
ITPR3	inositol 1.4.5-trisphosphate receptor. type 3	Proteoglycans in cancer	-2.07	7.98
FGFR1	fibroblast growth factor receptor 1	Proteoglycans in cancer	-1.71	7.95
PLCG1	phospholipase C. gamma 1	Proteoglycans in cancer	1.44	7.86
FRS2	fibroblast growth factor receptor substrate 2	Proteoglycans in cancer	-1.91	7.66
SGSH	N-sulphoglucosamine sulphohydrolase	Lysosome	-1.79	9.63
AP1S2	adaptor-related protein complex 1. sigma 2 subunit	Lysosome	2.35	9.54
GBA	glucosidase. beta. acid	Lysosome	-1.91	9.4
AP3B1	adaptor-related protein complex 3. beta 1 subunit	Lysosome	-2.67	9.16
GLA	galactosidase. alpha	Lysosome	2.32	8.78
CTSO	cathepsin O	Lysosome	-1.92	8.16
AP1G2	adaptor-related protein complex 1. gamma 2 subunit	Lysosome	-1.45	7.56
GAA	glucosidase. alpha; acid	Lysosome	-1.18	7.07
ARSA	arylsulphatase A	Lysosome	-1.04	6.65
ATP6V0B	ATPase. H+ transporting. lysosomal 21kDa. V0 subunit b	Lysosome	1.14	6.57
