# Supplementary material for: Long non‐coding RNAs influence the transcriptome in pulmonary arterial hypertension: the role of PAXIP1‐AS1
Source: J Pathol. 2019 Jan 16;247(3):357–70. doi: 10.1002/path.5195 (PMC6900182; doi:10.1002/path.5195)
Supplement: Supplementary file 18 — Table S8. Comparative transcriptomic analysis: differentially regulated genes [file PATH-247-357-s017.xlsx]

## Sheet: LFC LCM > 1 & LFC KO > 1.5
Table S8. Comparative transcriptomic analysis: differentially regulated genes
Annotation		Regulation (LFC)
GENE_LABEL	GENE_NAME	PAXIP1-AS1 silenced hPASMC	small PAs of IPAH patients
AP3B1	adaptor-related protein complex 3, beta 1 subunit	same direction
C1R	complement component 1, r subcomponent	same direction
C9orf9	chromosome 9 open reading frame 9	down	up
CBLB	Cbl proto-oncogene B, E3 ubiquitin protein ligase	same direction
CD109	CD109 molecule	down	up
CFAP70	cilia and flagella associated protein 70	down	up
CLTCL1	clathrin, heavy chain-like 1	down	up
COL13A1	collagen, type XIII, alpha 1	same direction
CUL1	cullin 1	down	up
DCP1B	decapping mRNA 1B	same direction
EML2	echinoderm microtubule associated protein like 2	down	up
FGFR1OP	FGFR1 oncogene partner	down	up
FOS	FBJ murine osteosarcoma viral oncogene homolog	same direction
GAK	cyclin G associated kinase	down	up
GLCCI1	glucocorticoid induced 1	same direction
HBA2	hemoglobin, alpha 2	same direction
HIST2H2AA4	histone cluster 2, H2aa4	same direction
IL23A	interleukin 23, alpha subunit p19	same direction
LOC388692	uncharacterised LOC388692	down	up
LYRM9	LYR motif containing 9	same direction
MAP3K5	mitogen-activated protein kinase kinase kinase 5	down	up
MPHOSPH8	M-phase phosphoprotein 8	down	up
MR1	major histocompatibility complex, class I-related	down	up
MYLK2	myosin light chain kinase 2	down	up
NICN1	nicolin 1	down	up
NR4A1	nuclear receptor subfamily 4, group A, member 1	same direction
NR4A2	nuclear receptor subfamily 4, group A, member 2	same direction
NR4A3	nuclear receptor subfamily 4, group A, member 3	same direction
PI4KB	phosphatidylinositol 4-kinase, catalytic, beta	down	up
PLEKHA4	pleckstrin homology domain containing, family A (phosphoinositide binding specific) member 4	same direction
PNMAL1	paraneoplastic Ma antigen family-like 1	down	up
RAVER2	ribonucleoprotein, PTB-binding 2	down	up
RGS19	regulator of G-protein signalling 19	same direction
RIBC1	RIB43A domain with coiled-coils 1	down	up
RPS6KA1	ribosomal protein S6 kinase, 90kDa, polypeptide 1	same direction
S100P	S100 calcium binding protein P	up	down
SCARNA12	small Cajal body-specific RNA 12	same direction
SERPINA3	serpin peptidase inhibitor, clade A (alpha-1 antiproteinase, antitrypsin), member 3	same direction
SFN	stratifin	same direction
SGSH	N-sulphoglucosamine sulphohydrolase	down	up
SHC4	SHC (Src homology 2 domain containing) family, member 4	down	up
SMIM19	small integral membrane protein 19	same direction
SNAI2	snail family zinc finger 2	same direction
ST7L	suppression of tumourigenicity 7 like	same direction
SVIL	supervillin	same direction
TAPT1	transmembrane anterior posterior transformation 1	same direction
TECPR2	tectonin beta-propeller repeat containing 2	same direction
TGFBR3	transforming growth factor, beta receptor III	down	up
THSD4	thrombospondin, type I, domain containing 4	down	up
TMEM116	transmembrane protein 116	down	up
TNFRSF25	tumor necrosis factor receptor superfamily, member 25	down	up
TTC21A	tetratricopeptide repeat domain 21A	down	up
TUB	tubby bipartite transcription factor	same direction
TXNRD1	thioredoxin reductase 1	up	down
UCN	urocortin	down	up
UHRF1BP1	UHRF1 binding protein 1	same direction
ZDHHC14	zinc finger, DHHC-type containing 14	same direction
ZNF385D	zinc finger protein 385D	down	up
ZNF415	zinc finger protein 415	down	up
ZNF609	zinc finger protein 609	down	up
ZNF658	zinc finger protein 658	down	up
